# Supplementary material for: Consensus genomic regions and key genes for biotic, abiotic and key nutritional traits identified using meta- QTL analysis in peanut
Source: Front Plant Sci. 2025 Apr 15;16:1539641. doi: 10.3389/fpls.2025.1539641 (PMC12038908; doi:10.3389/fpls.2025.1539641)
Supplement: Supplementary file 2 [file Table1.xlsx]

## Sheet: Sheet1
Supplementary Table 1: Details of 863 QTLs used from 30 different studies of Meta-QTL analysis
Trait	QTLs reported	Linkage group	Confidence interval (95 %)	Phenotypic variance explained (%)	LOD score	Reference
Biotic stresses
Aflatoxin	qAFB2A03	3	11	8.3	3.5	Yu et al. 2019
Aflatoxin	qAFB1A05	5	11	7.98	3.17	Yu et al. 2019
Aflatoxin	qAFB1A07	7	8	10.62	4.7	Yu et al. 2019
Aflatoxin	qAFB2A07	7	7.3	12.19	5.1	Yu et al. 2019
Aflatoxin	qAFB2B05	15	8	11.05	4.9	Yu et al. 2019
Aflatoxin	qAFB1B06.1	16	8.8	9.52	3.9	Yu et al. 2019
Aflatoxin	qAFB2B06	16	4.2	21.02	8.8	Yu et al. 2019
Aflatoxin	qAFB1B06.2	16	11	7.78	3.11	Yu et al. 2019
Aflatoxin	qAFB1B07.1	17	11	8.48	3.6	Yu et al. 2019
Aflatoxin	qAFB1B07.2	17	12.5	7.3	3.1	Yu et al. 2019
Aflatoxin	qAFB1B07.3	17	12.5	7.46	3.2	Yu et al. 2019
Aflatoxin	qAFTA05.1	5	13.6	5.99	3.29	Jin et al. 2023
Aflatoxin	qAFTA05.2	5	16.3	5.49	3.12	Jin et al. 2023
Aflatoxin	qAFTA05.3	5	13.6	5.83	3.11	Jin et al. 2023
Aflatoxin	qAFTA08	8	16.3	4.99	2.82	Jin et al. 2023
Aflatoxin	qAFTB05.1	15	16.3	5.2	2.73	Jin et al. 2023
Aflatoxin	qAFTB05.2	15	8.2	9.9	5.37	Jin et al. 2023
Aflatoxin	qAFTB06.1	16	16.3	4.83	2.65	Jin et al. 2023
Aflatoxin	qAFTB06.2	16	10.2	7.52	4.54	Jin et al. 2023
Aflatoxin	qAFTB06.3	16	7.4	10.63	6.58	Jin et al. 2023
Aflatoxin	qRAF-3-1	3	2.7	19	10.5	Khan et al. 2020
Aflatoxin	qRAF-14-1	14	10.4	5.2	2.9	Khan et al. 2020
Adult emergence	QTLAE2	2	4.73287	21	3.28	Mondal et al. 2014
Adult emergence	QTLAE4	2	7.6454	13	3.75	Mondal et al. 2014
Adult emergence	QTLAE5	4	9.03548	11	3.3	Mondal et al. 2014
Adult emergence	QTLAE1	5	4.14126	24	3.2	Mondal et al. 2014
Adult emergence	QTLAE1	5	1.8071	55	14.8	Mondal et al. 2014
Adult emergence	QTLAE3	15	5.23107	19	6.84	Mondal et al. 2014
Early leaf spot	QTLELS1	3	5.71529	11.5	3.33	Pandey et al. 2017
Early leaf spot	QTLELS5	4	10.4993	6.26	3.25	Pandey et al. 2017
Early leaf spot	QTLELS2	5	5.82676	11.28	4.39	Pandey et al. 2017
Early leaf spot	QTLELS6	5	5.17119	12.71	4.93	Pandey et al. 2017
Early leaf spot	QTLELS3	6	5.2122	12.61	5.93	Pandey et al. 2017
Early leaf spot	QTLELS7	6	4.97923	13.2	5.76	Pandey et al. 2017
Early leaf spot	QTLELS8	7	9.85394	6.67	3.19	Pandey et al. 2017
Early leaf spot	QTLELS9	11	9.36265	7.02	3.35	Pandey et al. 2017
Early leaf spot	QTLELS4	16	6.18305	10.63	3.33	Pandey et al. 2017
Late leaf spot	QTLLLS2	3	35.5896	20.4	3.2	Ahmad et al. 2020
Late leaf spot	QTLKDLLS1	1	11.9257	5.1	2.99	Khedikar et al. 2018
Late leaf spot	QTLKDLLS5	1	26.4439	2.3	2.925	Khedikar et al. 2018
Late leaf spot	QTLKDLLS6	2	16.6633	3.65	5.365	Khedikar et al. 2018
Late leaf spot	QTLKDLLS7	5	15.5951	3.9	4.335	Khedikar et al. 2018
Late leaf spot	QTLKDLLS10	6	23.3927	2.6	2.95	Khedikar et al. 2018
Late leaf spot	QTLKDLLS8	8	12.4124	4.9	2.61	Khedikar et al. 2018
Late leaf spot	QTLKDLLS3	9	14.1444	4.3	3.88	Khedikar et al. 2018
Late leaf spot	QTLKDLLS4	10	33.7894	1.8	5.11	Khedikar et al. 2018
Late leaf spot	QTLKDLLS2	11	16.2189	3.75	2.725	Khedikar et al. 2018
Late leaf spot	QTLKDLLS11	12	30.4104	2	2.79	Khedikar et al. 2018
Late leaf spot	QTLKDLLS9	13	14.1444	4.3	5.68	Khedikar et al. 2018
Late leaf spot	QTLLLS8	2	9.36265	7.02	3.04	Pandey et al. 2017
Late leaf spot	QTLLLS1	3	0.0721469	9.11	4.08	Pandey et al. 2017
Late leaf spot	QTLLLS11	3	7.48585	8.78	3.7	Pandey et al. 2017
Late leaf spot	QTLLLS12	3	10.2697	6.4	3.14	Pandey et al. 2017
Late leaf spot	QTLLLS2	4	9.91339	6.63	3.26	Pandey et al. 2017
Late leaf spot	QTLLLS10	5	7.17531	9.16	3.23	Pandey et al. 2017
Late leaf spot	QTLLLS13	5	5.32193	12.35	5.03	Pandey et al. 2017
Late leaf spot	QTLLLS14	5	4.34407	15.13	4.82	Pandey et al. 2017
Late leaf spot	QTLLLS15	5	7.38492	8.9	3.8	Pandey et al. 2017
Late leaf spot	QTLLLS16	5	7.09016	9.27	3.72	Pandey et al. 2017
Late leaf spot	QTLLLS17	5	6.74803	9.74	3.61	Pandey et al. 2017
Late leaf spot	QTLLLS18	5	9.25716	7.1	3.04	Pandey et al. 2017
Late leaf spot	QTLLLS19	5	4.22674	15.55	5.26	Pandey et al. 2017
Late leaf spot	QTLLLS3	5	7.61597	8.63	3.38	Pandey et al. 2017
Late leaf spot	QTLLLS4	5	6.88228	9.55	4.55	Pandey et al. 2017
Late leaf spot	QTLLLS9	5	7.80592	8.42	3.59	Pandey et al. 2017
Late leaf spot	QTLLLS5	6	4.34694	15.12	4.32	Pandey et al. 2017
Late leaf spot	QTLLLS6	6	6.83931	9.61	3.56	Pandey et al. 2017
Late leaf spot	QTLLLS20	7	8.1647	8.05	3.55	Pandey et al. 2017
Late leaf spot	QTLLLS21	7	5.12682	12.82	3.82	Pandey et al. 2017
Late leaf spot	QTLLLS7	14	7.04457	9.33	3.24	Pandey et al. 2017
Late leaf spot	QTLLLS22	18	7.18315	9.15	3.69	Pandey et al. 2017
Late leaf spot	QTLR5LLS8	1	4.1379	12.31	2.92	Sujay et al. 2012
Late leaf spot	QTLR4LLS5	5	3.89579	13.075	3.89	Sujay et al. 2012
Late leaf spot	QTLR5LLS4	5	3.15012	16.17	3.55	Sujay et al. 2012
Late leaf spot	QTLR5LLS2	8	3.15891	16.125	3.96	Sujay et al. 2012
Late leaf spot	QTLR5LLS5	8	3.97328	12.82	2.62	Sujay et al. 2012
Late leaf spot	QTLR5LLS6	8	3.60492	14.13	3.96	Sujay et al. 2012
Late leaf spot	QTLR5LLS7	8	3.15989	16.12	4.07	Sujay et al. 2012
Late leaf spot	QTLR4LLS1	12	1.40304	36.305	8.72	Sujay et al. 2012
Late leaf spot	QTLR4LLS2	15	1.266	40.235	21.33	Sujay et al. 2012
Late leaf spot	QTLR4LLS3	15	3.61259	14.1	7.095	Sujay et al. 2012
Late leaf spot	QTLR4LLS4	15	1.73257	29.4	15.92	Sujay et al. 2012
Late leaf spot	QTLR5LLS1	15	1.78041	28.61	14.5	Sujay et al. 2012
Late leaf spot	QTLR5LLS3	15	0.806356	63.17	17.16	Sujay et al. 2012
Leaf spot	QTLls1	1	12.3205	4.9	3.2	Dodia et al. 2018
Leaf spot	QTLls2	1	2.9306	20.6	12.2	Dodia et al. 2018
Leaf spot	QTLF2LS1	2	53.9292	10.455	3.14	Wang et al. 2013
leaf spot	QTLF2LS2	5	68.5924	8.22	2.54	Wang et al. 2013
leaf spot	QTLF2LS3	6	44.8909	12.56	2.68	Wang et al. 2013
Leaf spot	QTLF2LS4	8	69.5228	8.11	2.78	Wang et al. 2013
leaf spot	QTLF2LS5	9	31.5694	17.86	4.095	Wang et al. 2013
Leaf spot	QTLF2LS6	9	32.2281	17.495	4.17	Wang et al. 2013
Leaf spot	QTLF2LS7	10	28.5267	19.765	3.665	Wang et al. 2013
Leaf spot	QTLF2LS8	11	44.0836	12.79	3.035	Wang et al. 2013
Leaf spot	QTLF2LS9	11	51.7275	10.9	2.605	Wang et al. 2013
Leaf spot	QTLF2LS10	12	30.9032	18.245	2.775	Wang et al. 2013
Leaf spot	QTLF2LS11	18	20.6153	27.35	3.54	Wang et al. 2013
Leaf spot	QTLF2LS12	18	48.648	11.59	3.11	Wang et al. 2013
Leaf spot	QTLF5LS1	3	15.6384	21.45	6.38	Wang et al. 2013
Leaf spot	QTLF5LS2	3	54.9907	6.1	2.65	Wang et al. 2013
Leaf spot	QTLF5LS3	5	37.3545	8.98	3.25	Wang et al. 2013
Leaf spot	QTLF5LS4	6	41.8258	8.02	3.35	Wang et al. 2013
Leaf spot	QTLF5LS5	6	35.6665	9.405	3.175	Wang et al. 2013
Leaf spot	QTLF5LS6	6	41.1587	8.15	2.53	Wang et al. 2013
leaf spot	QTLF5LS7	7	45.6385	7.35	2.69	Wang et al. 2013
Leaf spot	QTLF5LS8	14	56.377	5.95	2.65	Wang et al. 2013
Leaf spot	QTLF5LS9	16	47.6482	7.04	2.74	Wang et al. 2013
Leaf spot	QTLF5LS11	18	38.5124	8.71	3.7	Wang et al. 2013
No. of holes on pod	QTLNH2	2	3.10595	32	2.7	Mondal et al. 2014
No. of holes on pod	QTLNH2	2	6.21189	16	3.75	Mondal et al. 2014
No. of holes on pod	QTLNH3	3	2.92324	34	2.9	Mondal et al. 2014
No. of holes on pod	QTLNH1A	8	2.68622	37	3	Mondal et al. 2014
No. of holes on pod	QTLNH1B	8	7.6454	13	2.72	Mondal et al. 2014
percent seed infection index	qPSIIA03	3	11	7.96	3.06	Yu et al. 2019
percent seed infection index	qPSIIA10	10	8	11.32	4.4	Yu et al. 2019
percent seed infection index	qPSIIA05	5	13.6	5.5	3.17	Jiang et al. 2021
percent seed infection index	qPSIIA08	8	7.4	10.87	5.97	Jiang et al. 2021
percent seed infection index	qPSIIB03.b	13	13.6	5.75	2.75	Jiang et al. 2021
percent seed infection index	qPSIIB03.a	13	9.1	9.23	3.91	Jiang et al. 2021
percent seed infection index	qPSIIB10	20	11.6	6.91	2.84	Jiang et al. 2021
percent seed infection index	qPSIIB01	11	13.6	6.16	2.63	Jiang et al. 2021
Root Knot Nematodes	QTLRKN1	1	1568.74	0.145	3.66	Burrow et al. 2014
Root Knot Nematodes	QTLRKN2	1	1477.06	0.154	5.52	Burrow et al. 2014
Root Knot Nematodes	QTLRKN3	8	1911.49	0.119	3.94	Burrow et al. 2014
Root knot nematodes	QTLRKN4	9.1	3345.11	0.068	2.52	Burrow et al. 2014
Root knot nematodes	QTLRKN5	9.2	1029.27	0.221	5.53	Burrow et al. 2014
Root knot nematodes	QTLRKN6	11	1516.45	0.15	5.31	Burrow et al. 2014
Root knot nematodes	QTLRKN7	15	4738.91	0.048	3.17	Burrow et al. 2014
Root knot nematodes	QTLRKN8	15	1579.64	0.144	4.9	Burrow et al. 2014
Root knot nematodes	QTLRKN10	18	17497.5	0.013	3.33	Burrow et al. 2014
Root knot nematodes	QTLRKN9	18	1486.72	0.153	3.86	Burrow et al. 2014
Root knot nematodes	QTLRKN11	19	2644.97	0.086	2.78	Burrow et al. 2014
Rust	QTLrust1	14	22.2313	7.8	27	Leal-Bertioli et al. 2016
Rust	QTLKDrust2	1	18.1555	3.35	3.365	Khedikar et al. 2018
Rust	QTLKDrust3	2	28.9623	2.1	3.51	Khedikar et al. 2018
Rust	QTLKDrust4	3	17.6292	3.45	3.88	Khedikar et al. 2018
Rust	QTLKDrust1	6	1.95881	31.05	24.335	Khedikar et al. 2018
Rust	QTLKDrust5	7	23.3927	2.6	2.59	Khedikar et al. 2018
Rust	QTLKDrust10	8	8.94425	6.8	3.16	Khedikar et al. 2018
Rust	QTLKDrust6	8	12.4124	4.9	4.24	Khedikar et al. 2018
Rust	QTLKDrust7	8	30.4104	2	3.15	Khedikar et al. 2018
Rust	QTLKDrust11	9	10.1368	6	2.8	Khedikar et al. 2018
Rust	QTLKDrust8	9	26.4439	2.3	3.09	Khedikar et al. 2018
Rust	QTLKDrust9	9	12.4124	4.9	3.4	Khedikar et al. 2018
Rust	QTLKDrust12	10	15.5951	3.9	2.53	Khedikar et al. 2018
Stem rot	QTLstemrot13.4	13	9.0105	6.7	4.2	Dodia et al. 2018
Stem rot	QTLstemrot14.2	14	10.9764	5.5	3.6	Dodia et al. 2018
Stem rot	QTLstemrot5	14	12.0741	5	3.1	Dodia et al. 2018
Stem rot	QTLstemrot6.1	16	7.18695	8.4	3.5	Dodia et al. 2018
Stem rot	QTLstemrot6	18	8.62434	7	4.3	Dodia et al. 2018
Stem rot	QTLstemrot10.3	20	9.5826	6.3	3.2	Dodia et al. 2018
Stem rot	QTLstemrot7	20	7.1024	8.5	5.4	Dodia et al. 2018
Thrips	QTLF2thrips1	9	46.444	12.14	2.69	Wang et al. 2013
Thrips	QTLF2thrips2	10	29.0185	19.43	3.27	Wang et al. 2013
Thrips	QTLF5thrips1	2	57.2428	5.86	2.51	Wang et al. 2013
Tomato spotted wilt virus	QTLTSWV7	1	7.0749	9.29	3.27	Pandey et al. 2017
Tomato spotted wilt virus	QTLTSWV1	4	4.56112	14.41	6.36	Pandey et al. 2017
Tomato spotted wilt virus	QTLTSWV2	4	9.7516	6.74	3.02	Pandey et al. 2017
Tomato spotted wilt virus	QTLTSWV8	4	8.65953	7.59	3.4	Pandey et al. 2017
Tomato spotted wilt virus	QTLTSWV9	4	7.58083	8.67	3.14	Pandey et al. 2017
Tomato spotted wilt virus	QTLTSWV5	8	9.19242	7.15	3.35	Pandey et al. 2017
Tomato spotted wilt virus	QTLTSWV6	9	6.81096	9.65	3.51	Pandey et al. 2017
Tomato spotted wilt virus	QTLTSWV3	12	9.63722	6.82	3	Pandey et al. 2017
Tomato spotted wilt virus	QTLTSWV4	12	7.34367	8.95	4.06	Pandey et al. 2017
Tomato spotted wilt virus	QTLTSWV10	14	7.31099	8.99	3.17	Pandey et al. 2017
Tomato spotted wilt virus	QTLTSWV11	20	8.94229	7.35	3	Pandey et al. 2017
Tomato spotted wilt virus	QTLqinTSWV2	1	1.29349	35.8	3	Qin et al. 2012
Tomato spotted wilt virus	QTLqinTSWV1	15	3.58968	12.9	3	Qin et al. 2012
Tomato spotted wilt virus	QTLF2TSWV1	1	59.9181	9.41	2.62	Wang et al. 2013
Tomato spotted wilt virus	QTLF2TSWV2	1	128.143	4.4	2.51	Wang et al. 2013
Tomato spotted wilt virus	QTLF5TSWV1	1	36.0304	9.31	3.56	Wang et al. 2013
Tomato spotted wilt virus	QTLF2TSWV3	2	28.1493	20.03	4.355	Wang et al. 2013
Tomato spotted wilt virus	QTLF2TSWV4	9	37.3027	15.115	4.415	Wang et al. 2013
Tomato spotted wilt virus	QTLF2TSWV5	9	24.493	23.02	4.42	Wang et al. 2013
Tomato spotted wilt virus	QTLF2TSWV6	10	41.2458	13.67	3.145	Wang et al. 2013
Tomato spotted wilt virus	QTLF2TSWV7	11	35.7987	15.75	2.93	Wang et al. 2013
Tomato spotted wilt virus	QTLF2TSWV8	12	41.0955	13.72	3.385	Wang et al. 2013
Tomato spotted wilt virus	QTLF5TSWV2	6	43.5075	7.71	3.5	Wang et al. 2013
Tomato spotted wilt virus	QTLF5TSWV3	7	64.5083	5.2	2.5	Wang et al. 2013
Tomato spotted wilt virus	QTLF5TSWV4	9	26.2167	12.795	4.255	Wang et al. 2013
Tomato spotted wilt virus	QTLF5TSWV5	11	31.0595	10.8	3.5	Wang et al. 2013
Tomato spotted wilt virus	QTLF5TSWV6	12	31.5266	10.64	3.4	Wang et al. 2013
Total developmental period (Bruchid related)	QTLTDP1	2	6.62602	15	3.9	Mondal et al. 2014
Total developmental period (Bruchid related)	QTLTDP2	2	2.76084	36	2.7	Mondal et al. 2014
Total developmental period (Bruchid related)	QTLTDP1	4	3.42725	29	2.8	Mondal et al. 2014
Total developmental period (Bruchid related)	QTLTDP3	10	6.62602	15	3.91	Mondal et al. 2014
Total developmental period (Bruchid related)	QTLTDP4	10	2.54847	39	3.1	Mondal et al. 2014
Tomato spotted wilt virus	QTLF5TSWV7	25	45.1168	7.435	2.56	Wang et al. 2013
Abiotic stress
Delta biomass canopy conductance	qISC-A07.1	7	17.0164	3.1	3.1	Pandey et al. 2020
Delta biomass canopy conductance	qISC-A07.2	7	15.5149	3.4	3.2	Pandey et al. 2020
Delta biomass canopy conductance	qISC-B01.1	11	14.257	3.7	3.7	Pandey et al. 2020
Delta biomass canopy conductance	qISC-A04.1	4	3.06691	17.2	13.5	Pandey et al. 2020
Delta biomass canopy conductance	qISC-A04.2	4	6.27986	8.4	6.1	Pandey et al. 2020
Dry weight	qDW-A01.1	1	10.9898	4.8	3.7	Pandey et al. 2020
Dry weight increase	qDW-B01.1	11	11.2236	4.7	3.6	Pandey et al. 2020
Dry weight increase	qDW-B01.2	11	8.64767	6.1	4.4	Pandey et al. 2020
Haulm weight	qHW-A01.1	1	2.62442	20.1	13.7	Pandey et al. 2020
Haulm weight	qHW-A02.1	2	8.5082	6.2	3.9	Pandey et al. 2020
Haulm weight	qHW-A03.1	3	10.7655	4.9	4	Pandey et al. 2020
Haulm weight	qHW-A03.2	3	10.1444	5.2	4.1	Pandey et al. 2020
Haulm weight	qHW-B01.1	11	10.9898	4.8	4	Pandey et al. 2020
Haulm weight	qHW-B01.2	11	8.37314	6.3	3.9	Pandey et al. 2020
Haulm weight	qHW-B01.3	11	7.87326	6.7	4.3	Pandey et al. 2020
Haulm weight	qHW-B01.4	11	4.88433	10.8	7	Pandey et al. 2020
Shoot Dry Weight	QTLSDW70PRT3.1	3	3.14429	12	11.2	Pandey et al. 2020
Specefic leaf area	QTLSLA_70_4.1	4	2.7145	13.9	13.1	Pandey et al. 2020
Specefic leaf area	qSLA-A07.1	7	13.5258	3.9	3.3	Pandey et al. 2020
Specefic leaf area	qSLA-A07.2	7	10.9898	4.8	3.5	Pandey et al. 2020
Specific leaf area	qSLA-A01.1	1	11.2236	4.7	3.6	Pandey et al. 2020
Specific leaf area	qSLA-A01.2	1	9.59106	5.5	4.3	Pandey et al. 2020
Specific leaf area	qSLA-A01.3	1	7.22614	7.3	3.3	Pandey et al. 2020
Specific leaf area	QTLSLA_70_1.1	1	3.52631	10.7	9.9	Ghosh et al. 2022
Specific leaf area	qSLA-A02.1	2	9.59106	5.5	3.6	Pandey et al. 2020
Specific leaf area	qSLA-A02.2	2	8.94082	5.9	3.7	Pandey et al. 2020
Specific leaf area	qSLA-A03.1	3	7.75747	6.8	6	Pandey et al. 2020
Specific leaf area	qSLA-A03.2	3	8.64767	6.1	4.8	Pandey et al. 2020
Specific leaf area	qSLA-A03.3	3	6.76292	7.8	6.2	Pandey et al. 2020
Specific leaf area	qSLA-A03.4	3	4.3959	12	8.7	Pandey et al. 2020
Specific leaf area	qSLA-A03.5	3	3.58849	14.7	10.5	Pandey et al. 2020
Specific leaf area	qSLA70Ah09	9	10.7862	6.0935	2.7085	Pandey et al. 2020
Specific leaf area	qSLA-B01.1	11	5.99441	8.8	4.5	Pandey et al. 2020
Specific leaf area	qSLAAh12	12	4.51302	14.5636	3.4019	Pandey et al. 2020
Specific leaf area	qSLAAh12	12	4.51302	14.5636	3.4019	Pandey et al. 2020
Specific leaf area	qSLAAh18	18	9.58354	6.8582	2.5299	Sharma et al. 2023
Transcription rate	qTR-A01.1	1	10.7655	4.9	3.8	Pandey et al. 2020
Transcription rate	qTR-A02.1	2	12.2676	4.3	3.2	Pandey et al. 2020
Transcription rate	qTR-A02.2	2	11.9888	4.4	3.2	Pandey et al. 2020
Transcription rate	qTR-A05.1	5	5.67213	9.3	5.9	Pandey et al. 2020
Transcription rate	qTR-A05.2	5	6.35552	8.3	4.8	Pandey et al. 2020
Transpiration efficiency	qTE-A05.1	5	6.13382	8.6	4.8	Pandey et al. 2020
Transpiration efficiency	qTE-A05.2	5	6.76292	7.8	4.4	Pandey et al. 2020
Transpiration efficiency	qTE-A10.1	10	10.5502	5	3.5	Pandey et al. 2020
Transpiration efficiency	qTE-B03.1	13	8.7918	6	3.4	Pandey et al. 2020
Transpiration efficiency	qTE-B04.1	14	8.7918	6	3.1	Pandey et al. 2020
Transpiration efficiency under WW regime	qTE-A03.1	3	6.67732	7.9	3.8	Pandey et al. 2020
Transpiration efficiency under WW regime	qTE-A03.2	3	6.51245	8.1	4	Pandey et al. 2020
Transpiration efficiency under WW regime	qTE-A07.1	7	8.7918	6	4.5	Pandey et al. 2020
Transpiration efficiency under WW regime	qTE-A07.2	7	8.94082	5.9	4.3	Pandey et al. 2020
Transpiration efficiency under WW regime	qTE-A07.3	7	8.64767	6.1	4.6	Pandey et al. 2020
Transpiration efficiency under WW regime	qTE-A07.4	7	8.5082	6.2	4.6	Pandey et al. 2020
Transpiration rate	qTR-A07.1	7	9.41979	5.6	3.2	Pandey et al. 2020
Transpiration rate	qTR-A09.1	9	3.04918	17.3	9.7	Pandey et al. 2020
Transpiration rate	qTR-A09.2	9	3.08484	17.1	9.6	Pandey et al. 2020
Transpiration rate	qTR-B01.1	11	6.27986	8.4	6.2	Pandey et al. 2020
Transpiration rate	qTR-B01.2	11	6.59385	8	5.8	Pandey et al. 2020
Morphological traits
Internode length	QTLIL1	4	16.6903	43.5	7.9	Ahmad et al. 2020
Internode length	QTLIL2	4	17.7513	40.9	7.1	Ahmad et al. 2020
Internode length	QTLIN1	1	16.0446	42.9	8.72	Chai et al. 2017
Internode length	QTLIN4	1	17.1222	40.2	9.06	Chai et al. 2017
Internode length	QTLIN3	5	73.2246	9.4	2.92	Chai et al. 2017
Internode length	QTLIN2	8	47.4698	14.5	3.57	Chai et al. 2017
Internode length	QTLIN6	8	75.6386	9.1	2.59	Chai et al. 2017
Internode length	QTLIN5	11	70.2359	9.8	2.85	Chai et al. 2017
Main stem height	QTLMSH1	12	11.9589	14.5	4.8	Leal-Bertioli et al. 2016
Main stem height	QTLMSH4	13	21.4079	8.1	4	Leal-Bertioli et al. 2016
No. of secondary branches	QTLNSB	6	5.8612	10.3	3.3	Dodia et al. 2018
No. of branches	qNB-A07.1	7	2.26398	23.3	15.5	Pandey et al. 2020
No. of primary branches	QTLNPB	6	10.045	6.01	3.6	Dodia et al. 2018
No. of primary branches	qNPBAh03	3	10.1096	6.5013	2.6582	Sharma et al. 2023
No. of primary branches	qNPBAh03	3	10.1096	6.5013	2.6582	Sharma et al. 2023
No. of primary branches	qNPBAh07	7	8.49006	7.7415	3.4116	Sharma et al. 2023
No. of secondary branches	qNSB	3	3.73579	10.1	18.71	Hake et al. 2017
No. of secondary branches	qNSBAh12	12	2.27037	28.9494	6.134	Sharma et al. 2023
No. of secondary branches	qNSBAh20	20	8.47998	7.7507	2.7936	Sharma et al. 2023
No. of secondary branches	qNSBAh20	20	8.47998	7.7507	2.7936	Sharma et al. 2023
Node No.	QTLNN1	1	34.4089	21.1	3.3	Ahmad et al. 2020
Node No.	QTLNN3	3	39.458	18.4	2.8	Ahmad et al. 2020
Node No.	QTLNN2	4	40.5602	17.9	2.7	Ahmad et al. 2020
Number of branches	qNB-A05.1	5	8.24231	6.4	4.8	Pandey et al. 2020
Number of secondary branches	qNSBAh09	9	5.36546	12.2498	3.6115	Sharma et al. 2023
Peduncle length	QTLPEL1	4	14.5496	49.9	9.7	Ahmad et al. 2020
Peduncle length	QTLPEL1	1	16.7472	41.1	8.93	Chai et al. 2017
Peduncle length	QTLPEL4	1	12.5834	54.7	10.83	Chai et al. 2017
Peduncle length	QTLPEL2	2	66.1838	10.4	2.87	Chai et al. 2017
Peduncle length	QTLPEL3	7	105.894	6.5	2.21	Chai et al. 2017
Peduncle length	QTLPEL5	11	81.9419	8.4	2.32	Chai et al. 2017
Plant height	QTLPH	10	9.28775	6.5	3.4	Dodia et al. 2018
Plant height	qPHAh15	15	8.29557	7.923	3.2691	Sharma et al. 2023
Plant height	qPHAh04	4	7.99779	8.218	3.6132	Sharma et al. 2023
Plant spread	QTLPS1	4	40.3349	18	3.2	Ahmad et al. 2020
Plant spread	QTLPS2	4	29.5133	24.6	3.9	Ahmad et al. 2020
Pod constriction	QTLPC1	11	18.4473	9.4	4.1	Leal-Bertioli et al. 2016
Pod constriction	QTLPC2	14	23.433	7.4	3.4	Leal-Bertioli et al. 2016
Pod constriction	QTLPC3	15	21.6755	8	3.5	Leal-Bertioli et al. 2016
Pod constriction	QTLPC6	19	23.754	7.3	3.3	Leal-Bertioli et al. 2016
Pod constriction	qPC–Ah05-1	5	5.58985	6.75	3.45	Jadhav et al. 2021
Pod constriction	qPC–Ah05-2	5	4.80656	7.85	3.65	Jadhav et al. 2021
Pod constriction	qPC–Ah05-3	5	5.06463	7.45	4.05	Jadhav et al. 2021
Pod length	QTLPL2	14	6.7211	25.8	11.2	Leal-Bertioli et al. 2016
Pod length	QTLPL3	14	5.74186	30.2	8.7	Leal-Bertioli et al. 2016
Root Hairness	QTLHRN1	1	9.28775	6.5	3.3	Dodia et al. 2018
Root Hairness	QTLHRN2	19	1.10975	54.4	6	Dodia et al. 2018
Root Hairness	QTLHRN3	20	1.1159	54.1	5.1	Dodia et al. 2018
Shelling percentage		5	5.09885	7.4	3.4	Jadhav et al. 2021
Specific leaf area	qSLA-A05.1	5	8.7918	6	3.8	Pandey et al. 2020
Specific leaf area	qSLA-A05.2	5	7.3265	7.2	5.9	Pandey et al. 2020
Specific leaf area	qSLAAh04	4	6.88906	9.5406	3.7447	Sharma et al. 2023
Specific leaf area	qSLAAh20.1	20	6.48516	10.1348	3.1371	Sharma et al. 2023
Specific leaf area	qSLAAh20.1	20	6.48516	10.1348	3.1371	Sharma et al. 2023
Specific leaf area	qSLAAh20.2	20	4.91919	13.3611	3.7769	Sharma et al. 2023
Specific leaf area	qSLAAh20.2	20	4.91919	13.3611	3.7769	Sharma et al. 2023
Specific leaf weight	qSLWAh20	20	2.09245	31.411	8.1317	Sharma et al. 2023
Specific leaf weight	qSLWAh20	20	2.09245	31.411	8.1317	Sharma et al. 2023
Terminal leaflet length	QTLTTL1	8	62.5886	11.6	2.3	Ahmad et al. 2020
Terminal leaflet length	QTLTTL2	8	36.8542	19.7	3.1	Ahmad et al. 2020
Terminal leaflet width	QTLTLW1	5	47.4528	15.3	2.6	Ahmad et al. 2020
Nutritional traits
Arachidic acid	QTLWSAA1	7	10.406	4.45	3.11	Wang et al. 2015
Arachidic acid	QTLWAA1	9	14.074	4.67	3.78	Wang et al. 2015
Arachidic acid	QTLWAA2	14	1.8688	35.17	22.28	Wang et al. 2015
Arachidic acid	QTLWAA3	16	21.5494	3.05	2.55	Wang et al. 2015
Arachidic acid	QTLWPA5	16	15.2496	4.31	3.76	Wang et al. 2015
Arachidic acid	QTLYAA1	5	12.6534	23.4	17.7	Shashidar et al. 2017
Arachidic acid	QTLYAA2	7	23.8782	12.4	4.8	Shashidar et al. 2017
Behenic acid	QTLWSBA1	7	11.4056	4.06	2.8	Wang et al. 2015
Behenic acid	QTLWBA1	1	11.6742	5.63	3.1	Wang et al. 2015
Behenic acid	QTLWBA2	3	7.53736	8.72	4.14	Wang et al. 2015
Behenic acid	QTLWBA3	5	11.1589	5.89	3.4	Wang et al. 2015
Behenic acid	QTLWBA4	8	8.68241	7.57	4.35	Wang et al. 2015
Behenic acid	QTLWBA6	14	4.84704	13.56	8.08	Wang et al. 2015
Behenic acid	QTLYBA1	5	24.6741	12	17.8	Shashidar et al. 2017
Behenic acid	QTLYBA2	9	35.2487	8.4	8.6	Shashidar et al. 2017
Gadoleic acid	QTLWSGA1	9	18.1595	2.55	2.55	Wang et al. 2015
Gadoleic acid	QTLWSGA3	13	16.6571	2.78	2.66	Wang et al. 2015
Gadoleic acid	QTLWSGA4	18	11.3776	4.07	3.53	Wang et al. 2015
Gadoleic acid	QTLWGA1	4	11.7368	5.6	5.42	Wang et al. 2015
Gadoleic acid	QTLWGA2	6	16.2286	4.05	3.79	Wang et al. 2015
Gadoleic acid	QTLWGA3	9	4.17042	15.76	11.1	Wang et al. 2015
Gadoleic acid	QTLWGA4	13	11.5106	5.71	2.91	Wang et al. 2015
Gadoleic acid	QTLWGA5	14	2.57546	25.52	13.9	Wang et al. 2015
Gadoleic acid	QTLWGA6	17	22.0556	2.98	2.98	Wang et al. 2015
Gadoleic acid	QTLYLGA2	5	22.0962	13.4	14	Shashidar et al. 2017
Gadoleic acid	QTLYLGA3	5	25.0923	11.8	12.3	Shashidar et al. 2017
Gadoleic acid	QTLYLGA4	8	28.199	10.5	3.07	Shashidar et al. 2017
Gadoleic acid	QTLYLGA1	9	24.4702	12.1	10.4	Shashidar et al. 2017
Gadoleic acid	QTLYLGA5	11	28.7465	10.3	3.07	Shashidar et al. 2017
Iron content	qFe_Ah01	1	3.39867	22	6.5	Parmar et al. 2023
Iron content	qFe_Ah03	3	2.6993	27.7	4.1	Parmar et al. 2023
Iron content	qFe_Ah04	4	2.72886	27.4	4.3	Parmar et al. 2023
Iron content	qFe_Ah07	7	3.00284	24.9	7.2	Parmar et al. 2023
Iron content	qFe_Ahll	11	10.2426	7.3	4	Parmar et al. 2023
Iron content	qFe_Ah14	14	2.49235	30	7.4	Parmar et al. 2023
Lenoic acid	QTLMPTLA6	3	14.7038	4.47	4.48	Pandey et al. 2014
Lenoleic acid	QTLMPTLA1	4	10.4493	6.29	4.89	Pandey et al. 2014
Lenoleic acid	QTLMPTLA7	4	10.0345	6.55	4.82	Pandey et al. 2014
Lignoceric acid	QTLWSLA1	13	12.283	3.77	2.53	Wang et al. 2015
Lignoceric acid	QTLWSLA2	18	7.03751	6.58	5.27	Wang et al. 2015
Lignoceric acid	QTLWSLA3	18	14.7474	3.14	2.58	Wang et al. 2015
Lignoceric acid	QTLWLA1	4	9.27021	7.09	5.2	Wang et al. 2015
Lignoceric acid	QTLWLA2	9	8.74013	7.52	4.05	Wang et al. 2015
Lignoceric acid	QTLWLA3	14	5.2122	12.61	4.84	Wang et al. 2015
Lignoceric acid	QTLWLA5	17	6.71357	9.79	4.87	Wang et al. 2015
Linoleic acid	qLIN	9	2.42802	15.54	11.35	Hake et al. 2017
Linoleic acid	QTLMPSLA4	7	13.0442	3.55	3.16	Pandey et al. 2014
Linoleic acid	QTLMPSLA1	9	5.81014	7.97	9.72	Pandey et al. 2014
Linoleic acid	QTLMPSLA5	9	8.03938	5.76	2.66	Pandey et al. 2014
Linoleic acid	QTLMPSLA2	12	31.717	1.46	2.64	Pandey et al. 2014
Linoleic acid	QTLMPSLA6	14	17.6744	2.62	2.54	Pandey et al. 2014
Linoleic acid	QTLMPTLA2	8	9.97357	6.59	5.06	Pandey et al. 2014
Linoleic acid	QTLMPTLA3	9	2.57849	25.49	15.8	Pandey et al. 2014
Linoleic acid	QTLMPTLA8	9	5.48629	11.98	10.15	Pandey et al. 2014
Linoleic acid	QTLMPTLA4	18	7.34367	8.95	6.77	Pandey et al. 2014
linoleic acid	QTLMPTLA9	18	13.779	4.77	4.52	Pandey et al. 2014
linoleic acid	QTLMPTLA5	20	16.8097	3.91	3.72	Pandey et al. 2014
Linoleic acid	QTLYLA1	9	15.1841	19.5	6.2	Shashidar et al. 2017
Linoleic acid	QTLYLA2	9	24.4702	12.1	4	Shashidar et al. 2017
Linoleic acid	QTLYLA3	19	7.22169	41	22.4	Shashidar et al. 2017
Linoleic acid content	qLIN–Ah19-1	19	4.07908	9.25	8.45	Jadhav et al. 2021
Linoleic acid content	qLIN–Ah19-10	19	3.61067	10.45	11.9	Jadhav et al. 2021
Linoleic acid content	qLIN–Ah19-11	19	3.50991	10.75	11.85	Jadhav et al. 2021
Linoleic acid content	qLIN–Ah19-12	19	3.50991	10.75	11.85	Jadhav et al. 2021
Linoleic acid content	qLIN–Ah19-13	19	3.26679	11.55	10.9	Jadhav et al. 2021
Linoleic acid content	qLIN–Ah19-2	19	4.10125	9.2	8.9	Jadhav et al. 2021
Linoleic acid content	qLIN–Ah19-3	19	3.93036	9.6	10.1	Jadhav et al. 2021
Linoleic acid content	qLIN–Ah19-4	19	3.19758	11.8	10.45	Jadhav et al. 2021
Linoleic acid content	qLIN–Ah19-5	19	2.54942	14.8	14.65	Jadhav et al. 2021
Linoleic acid content	qLIN–Ah19-6	19	2.88027	13.1	14.65	Jadhav et al. 2021
Linoleic acid content	qLIN–Ah19-7	19	2.68551	14.05	13.9	Jadhav et al. 2021
Linoleic acid content	qLIN–Ah19-8	19	3.18409	11.85	13	Jadhav et al. 2021
Linoleic acid content	qLIN–Ah19-9	19	3.55957	10.6	12.15	Jadhav et al. 2021
Linoleic acid content	QTLMPSLA3	19	1.64092	28.22	32.41	Pandey et al. 2014
Linoleic acid content	QTLMPSLA7	19	2.01685	22.96	4.95	Pandey et al. 2014
Linoleic acid content	QTLMPSOA7	19	1.81311	25.54	13.09	Pandey et al. 2014
Oil content	qOIL	9	3.64203	10.36	9.13	Hake et al. 2017
Oil content	qOIL–Ah03-1	3	4.93222	7.65	6.75	Jadhav et al. 2021
Oil content	qOIL–Ah03-2	3	5.27713	7.15	7.85	Jadhav et al. 2021
Oil content	qOIL–Ah03-3	3	3.79211	9.95	6.4	Jadhav et al. 2021
Oil content	qOIL–Ah03-4	3	4.99755	7.55	13.4	Jadhav et al. 2021
Oil content	qOIL–Ah05-1	5	3.81126	9.9	4.2	Jadhav et al. 2021
Oil content	qOIL–Ah05-2	5	5.80484	6.5	3.25	Jadhav et al. 2021
Oil content	qOIL–Ah10-1	10	6.34143	5.95	4.4	Jadhav et al. 2021
Oil content	qOIL–Ah11-1	11	5.35198	7.05	6.95	Jadhav et al. 2021
Oil content	qOIL–Ah13-1	13	4.99755	7.55	3.7	Jadhav et al. 2021
Oil content	qOIL–Ah20-1	20	5.39021	7	4.2	Jadhav et al. 2021
Oil content	qOIL–Ah20-2	20	5.98912	6.3	4.75	Jadhav et al. 2021
Oil content	QTLMPTOC2	1	10.6698	6.16	3.53	Pandey et al. 2014
Oil content	QTLMPSOC1	5	4.52657	10.23	9.27	Pandey et al. 2014
Oil content	QTLMPSOC2	8	15.2828	3.03	3.02	Pandey et al. 2014
Oil content	QTLMPSOC6	13	15.0837	3.07	2.85	Pandey et al. 2014
Oil content	QTLMPSOC3	14	11.5478	4.01	3.01	Pandey et al. 2014
Oil content	QTLMPSOC4	18	13.906	3.33	3.24	Pandey et al. 2014
Oil content	QTLMPTOC1	3	14.6709	4.48	2.81	Pandey et al. 2014
Oil content	QTLMPTOC3	6	9.60904	6.84	4.27	Pandey et al. 2014
Oil content	QTLMPTOC4	8	16.7241	3.93	2.53	Pandey et al. 2014
Oil content	QTLMPTOC5	16	14.074	4.67	3.23	Pandey et al. 2014
Oil content	QTLMPTOC6	17	7.19888	9.13	5.51	Pandey et al. 2014
Oil content	QTLYOC1	2	27.6965	10.4	4.8	Shashidar et al. 2017
Oil content	QTLYOC4	8	41.1491	7	3.4	Shashidar et al. 2017
Oil content	QTLYOC5	10	13.0336	22.1	13.2	Shashidar et al. 2017
Oil content	QTLYOC6	13	51.4363	5.6	4.4	Shashidar et al. 2017
Oil content	QTLYOC7	16	46.4586	6.2	4.6	Shashidar et al. 2017
Oil content	QTLYOC8	16	40.5695	7.1	4.4	Shashidar et al. 2017
Oil content	QTLYOC2	19	34.2909	8.4	3.8	Shashidar et al. 2017
Oil content	QTLYOC3	19	36.9287	7.8	3	Shashidar et al. 2017
Oleic acid	qOLE	9	3.03552	12.43	10.41	Hake et al. 2017
Oleic acid	qOLE–Ah10-1	10	5.67391	6.65	4.3	Jadhav et al. 2021
Oleic acid	qOLE–Ah19-1	19	4.86858	7.75	7.2	Jadhav et al. 2021
Oleic acid	qOLE–Ah19-10	19	2.99456	12.6	13.25	Jadhav et al. 2021
Oleic acid	qOLE–Ah19-11	19	3.33907	11.3	12.4	Jadhav et al. 2021
Oleic acid	qOLE–Ah19-12	19	3.14429	12	11.15	Jadhav et al. 2021
Oleic acid	qOLE–Ah19-2	19	4.7461	7.95	7.65	Jadhav et al. 2021
Oleic acid	qOLE–Ah19-3	19	4.57351	8.25	8.7	Jadhav et al. 2021
Oleic acid	qOLE–Ah19-4	19	3.21119	11.75	10.4	Jadhav et al. 2021
Oleic acid	qOLE–Ah19-5	19	2.63857	14.3	13.4	Jadhav et al. 2021
Oleic acid	qOLE–Ah19-6	19	3.25271	11.6	25.2	Jadhav et al. 2021
Oleic acid	qOLE–Ah19-7	19	2.7145	13.9	14.65	Jadhav et al. 2021
Oleic acid	qOLE–Ah19-8	19	3.13124	12.05	13.15	Jadhav et al. 2021
Oleic acid	qOLE–Ah19-9	19	2.73417	13.8	14.3	Jadhav et al. 2021
Oleic acid	QTLMPSOA4	5	17.5405	2.64	2.5	Pandey et al. 2014
Oleic acid	QTLMPSOA5	7	13.9478	3.32	2.78	Pandey et al. 2014
Oleic acid	QTLMPSOC5	7	9.5478	4.85	3.68	Pandey et al. 2014
Oleic acid	QTLMPSOA1	9	5.96737	7.76	9.85	Pandey et al. 2014
Oleic acid	QTLMPSOA6	9	5.51272	8.4	7.32	Pandey et al. 2014
Oleic acid	QTLMPSOA2	12	29.1238	1.59	2.74	Pandey et al. 2014
Oleic acid	QTLMPSOA8	13	13.7002	3.38	3.34	Pandey et al. 2014
Oleic acid	QTLMPSOA3	19	1.68144	27.54	33.09	Pandey et al. 2014
Oleic acid	QTLMPSOLR4	19	1.16612	39.71	100	Pandey et al. 2014
Oleic acid	QTLMPTOA5	3	16.1886	4.06	4.29	Pandey et al. 2014
Oleic acid	QTLMPTOA1	4	12.4481	5.28	3.64	Pandey et al. 2014
Oleic acid	QTLMPTOA6	4	10.1585	6.47	4.95	Pandey et al. 2014
Oleic acid	QTLMPTOA2	5	18.1063	3.63	3.09	Pandey et al. 2014
Oleic acid	QTLMPTOA3	9	2.26797	28.98	15.44	Pandey et al. 2014
Oleic acid	QTLMPTOA7	9	5.41845	12.13	10.86	Pandey et al. 2014
Oleic acid	QTLMPTOA8	14	13.0928	5.02	2.52	Pandey et al. 2014
oleic acid	QTLMPTOA4	18	8.40483	7.82	5.24	Pandey et al. 2014
Oleic acid	QTLMPTOA9	18	15.0402	4.37	3.96	Pandey et al. 2014
oleic acid	QTLMPTOC7	18	4.67134	14.07	8	Pandey et al. 2014
Oleic acid	QTLYOA1	9	17.0166	17.4	20.3	Shashidar et al. 2017
Oleic acid	QTLYOA2	9	8.65758	34.2	25.2	Shashidar et al. 2017
Oleic acid	QTLYOA3	19	8.76004	33.8	36.1	Shashidar et al. 2017
Oleic to linoleic acid ratio	qO/L	9	2.52384	14.95	10.81	Hake et al. 2017
Oleic to linoleic acid ratio	qO/L–Ah19-1	19	4.26344	8.85	8.05	Jadhav et al. 2021
Oleic to linoleic acid ratio	qO/L–Ah19-10	19	3.03064	12.45	13	Jadhav et al. 2021
Oleic to linoleic acid ratio	qO/L–Ah19-11	19	2.94777	12.8	13.45	Jadhav et al. 2021
Oleic to linoleic acid ratio	qO/L–Ah19-12	19	3.22491	11.7	12.7	Jadhav et al. 2021
Oleic to linoleic acid ratio	qO/L–Ah19-13	19	3.17071	11.9	11.7	Jadhav et al. 2021
Oleic to linoleic acid ratio	qO/L–Ah19-2	19	4.12366	9.15	9.35	Jadhav et al. 2021
Oleic to linoleic acid ratio	qO/L–Ah19-3	19	3.81126	9.9	10.1	Jadhav et al. 2021
Oleic to linoleic acid ratio	qO/L–Ah19-4	19	3.18409	11.85	10.8	Jadhav et al. 2021
Oleic to linoleic acid ratio	qO/L–Ah19-5	19	2.72429	13.85	13.4	Jadhav et al. 2021
Oleic to linoleic acid ratio	qO/L–Ah19-6	19	3.01852	12.5	13.45	Jadhav et al. 2021
Oleic to linoleic acid ratio	qO/L–Ah19-7	19	2.68551	14.05	13.95	Jadhav et al. 2021
Oleic to linoleic acid ratio	qO/L–Ah19-8	19	2.97098	12.7	13.15	Jadhav et al. 2021
Oleic to linoleic acid ratio	qO/L–Ah19-9	19	3.25271	11.6	12.65	Jadhav et al. 2021
Oleic to linoleic acid ratio	QTLMPSOLR1	9	11.1314	4.16	6.2	Pandey et al. 2014
Oleic to linoleic acid ratio	QTLMPSOLR5	9	13.54	3.42	4.17	Pandey et al. 2014
Oleic to linoleic acid ratio	QTLMPSOLR2	11	44.5258	1.04	2.64	Pandey et al. 2014
Oleic to linoleic acid ratio	QTLMPSOLR3	12	38.589	1.2	2.53	Pandey et al. 2014
Oleic to linoleic acid ratio	QTLMPSOLR6	19	1.09395	42.33	66.13	Pandey et al. 2014
Oleic to linoleic acid ratio	QTLMPTOLR2	9	4.41113	14.9	9.82	Pandey et al. 2014
Oleic to linoleic acid ratio	QTLMPTOLR5	9	10.8102	6.08	3.87	Pandey et al. 2014
Oleic to linoleic acid ratio	QTLMPTOLR3	18	8.83411	7.44	4.54	Pandey et al. 2014
oleic/linoleic acid ratio	QTLMPTOLR1	4	11.5308	5.7	4.11	Pandey et al. 2014
oleic/linoleic acid ratio	QTLMPTOLR4	4	10.3505	6.35	3.78	Pandey et al. 2014
Palmetic acid	QTLWPA1	4	6.22403	10.56	6.67	Wang et al. 2015
Palmitic acid	qPAA07_B07.2	7	7.25605	14.4	8.8	Chavarro et al. 2020
Palmitic acid	qPAA07_B07.3	7	9.76516	10.7	7.2	Chavarro et al. 2020
Palmitic acid	qPAL	9	2.54427	14.83	9.81	Hake et al. 2017
Palmitic acid	QTLWSPA1	5	14.6541	3.16	2.5	Wang et al. 2015
Palmitic acid	QTLWSPA2	7	9.7488	4.75	3.71	Wang et al. 2015
Palmitic acid	QTLWSPA3	13	11.5767	4	2.5	Wang et al. 2015
Palmitic acid	QTLWSPA4	19	2.29128	20.21	9.67	Wang et al. 2015
Palmitic acid	QTLWPA2	8	16.3091	4.03	3.43	Wang et al. 2015
Palmitic acid	QTLWPA3	9	1.75879	37.37	23.92	Wang et al. 2015
Palmitic acid	QTLWPA4	14	6.7342	9.76	7.69	Wang et al. 2015
Palmitic acid	QTLWPA6	18	18.0071	3.65	3.02	Wang et al. 2015
Palmitic acid	QTLYPA3	8	14.7308	20.1	17.9	Shashidar et al. 2017
Palmitic acid	QTLYPA1	9	27.6719	10.7	3.7	Shashidar et al. 2017
Palmitic acid	QTLYPA4	10	29.6089	10	5.2	Shashidar et al. 2017
Palmitic acid	QTLYPA5	14	29.6089	10	3.9	Shashidar et al. 2017
Palmitic acid	QTLYPA2	19	16.0918	18.4	16.6	Shashidar et al. 2017
Protein content	qPROT	10	1.48783	25.36	9.53	Hake et al. 2017
Protein content	qPC–Ah10-1	10	6.562	5.75	5.05	Jadhav et al. 2021
Stearic acid	qSTE	9	3.09528	12.19	7.39	Hake et al. 2017
Stearic acid	QTLWSSA1	7	8.40414	5.51	3.71	Wang et al. 2015
Stearic acid	QTLWSSA2	14	9.56752	4.84	3.6	Wang et al. 2015
Stearic acid	QTLWSA1	9	18.1563	3.62	3.06	Wang et al. 2015
Stearic acid	QTLWSA2	9	11.3516	5.79	5.02	Wang et al. 2015
Stearic acid	QTLWSA3	14	2.09185	31.42	20.52	Wang et al. 2015
Stearic acid	QTLWSA4	17	24.9908	2.63	2.5	Wang et al. 2015
Stearic acid	QTLWSA5	17	15.5748	4.22	3.07	Wang et al. 2015
Stearic acid	QTLYSA1	9	3.76704	78.6	120	Shashidar et al. 2017
Zinc Content	qZn_Ah01	1	3.42985	21.8	4.7	Parmar et al. 2023
Zinc Content	qZn_Ah03	3	2.73885	27.3	6.8	Parmar et al. 2023
Zinc content	qZn_Ah08	8	2.27959	32.8	5.8	Parmar et al. 2023
Zinc content	qZn_Ahll	11	13.3519	5.6	3.2	Parmar et al. 2023
Zinc content	qZn_Ah13	13	2.82153	26.5	4.4	Parmar et al. 2023
Phenological traits
50% flowering	q50%F	3	2.04396	18.46	13.75	Hake et al. 2017
Canopy temeperature	qCT45Ah18	18	14.6275	4.4933	2.9433	Sharma et al. 2023
Canopy temperature	qCT70Ah07	7	7.90192	8.3177	2.8655	Sharma et al. 2023
Canopy temperature	qCT70Ah07	7	9.22429	7.1253	2.5486	Sharma et al. 2023
Canopy temperature	qCT70Ah09	9	8.66181	7.588	3.4764	Sharma et al. 2023
Canopy temperature	qCT70Ah10	10	7.65348	8.5877	2.6988	Sharma et al. 2023
Canopy temperature	qCT45Ah11	11	6.89087	9.5381	3.9474	Sharma et al. 2023
Canopy temperature	qCT70Ah12	12	4.68576	14.0267	2.8544	Sharma et al. 2023
Canopy temperature	qCT45Ah19	19	12.3896	5.3049	3.4508	Sharma et al. 2023
Canopy temperature	qCT70Ah20.1	20	6.43784	10.2093	2.9383	Sharma et al. 2023
canopy temperature	qCT70Ah20.2	20	5.05125	13.0118	3.1469	Sharma et al. 2023
Canopy temperature (CT)	qCT70Ah01	1	12.2785	5.3529	3.0708	Sharma et al. 2023
Canopy temperature (CT)	qCT70Ah02	2	9.32612	7.0475	2.8134	Sharma et al. 2023
Canopy temperature (CT)	qCT45Ah03	3	8.55126	7.6861	3.4427	Sharma et al. 2023
Canopy temperature (CT)	qCT45Ah03	3	8.55126	7.6861	3.4427	Sharma et al. 2023
Canopy temperature (CT)	qCT70Ah04	4	6.00126	10.952	4.433	Sharma et al. 2023
Canopy temperature (CT)	qCT45Ah06	6	8.95899	7.3363	3.1632	Sharma et al. 2023
Days of emergence	QTLDE1	11	44.9877	15.3	2.12	Chai et al. 2017
Days to 50% flowering	QTLDF1	8	26.8872	25.6	3.79	Chai et al. 2017
Days to 50% flowering	qDFF-A07.1	7	7.03344	7.5	3.9	Pandey et al. 2020
Days to 50% flowering	qDFF-A07.2	7	9.95298	5.3	3.9	Pandey et al. 2020
Days to 50% flowering	qDFF-B06.1	16	7.75747	6.8	3.1	Pandey et al. 2020
Days to 50% flowering	qDFFAh03.1	3	7.429	8.8472	4.6769	Sharma et al. 2023
Days to 50% flowering	qDFFAh03.1	3	7.429	8.8472	4.6769	Sharma et al. 2023
Days to 50% flowering	QDFFAh03.2	3	11.1283	5.9062	3.0344	Sharma et al. 2023
Days to 50% flowering	QDFFAh03.2	3	11.1283	5.9062	3.0344	Sharma et al. 2023
Days to 50% flowering	qDDFFAh07	7	13.4833	4.8746	2.7648	Sharma et al. 2023
Days to 50% flowering	qDFFAh08	8	3.17105	20.7268	3.67	Sharma et al. 2023
Days to 50% flowering	qDFFAh15	15	11.4038	5.7635	3.5526	Sharma et al. 2023
Days to 50% flowering	qDFFAh19	19	8.05868	8.1559	2.7565	Sharma et al. 2023
Dry weight	qDW-A05.1	5	7.53583	7	4.9	Pandey et al. 2020
Dry weight	qDW-A05.2	5	3.79502	13.9	4.9	Pandey et al. 2020
Dry weight	qDW-A05.3	5	5.27508	10	3.4	Pandey et al. 2020
Estimated days to podding	QTLEDP2	5	37.006	18.6	2.64	Chai et al. 2017
Estimated days to podding	QTLEDP1	11	51.3665	13.4	1.84	Chai et al. 2017
Flower initiation	qFIAh07	7	11.8155	5.5627	2.8269	Sharma et al. 2023
Flower initiation	qFIAh09	9	11.8127	5.564	2.6299	Sharma et al. 2023
Flower initiation	qFIAh15	15	8.16115	8.0535	3.1677	Sharma et al. 2023
Flower initiation	qFIAh20	20	2.97064	22.1251	3.1	Sharma et al. 2023
Physiological traits
Growing degree of days for 50% flowering	qGDDFFAh20	20	3.38562	19.4132	6.96	Sharma et al. 2023
Growing degree of days for days to 50% flowering	qDDFFAh15	15	8.27281	7.9448	3.4523	Sharma et al. 2023
Growing degree of days for days to 50% flowering	qGDDFIAh18.1	18	3.72936	17.6239	4.68	Sharma et al. 2023
Growing degree of days for days to 50% flowering	qGDDFIAh18.2	18	12.0678	5.4464	2.6389	Sharma et al. 2023
Growing degree of days for flower initiation	qGDDFIAh07	7	12.1431	5.4126	2.8977	Sharma et al. 2023
Growing degree of days for flower initiation	qPTIFIAh09	9	4.62884	14.1992	6.36	Sharma et al. 2023
Growing degree of days for flower initiation	qGDDFIAh20.1	20	4.44998	14.7699	5.55	Sharma et al. 2023
Growing degree of days for flower initiation	qGDDFIAh20.2	20	8.39528	7.8289	2.6033	Sharma et al. 2023
Growing degree of days for flower initiation	qGDDFIAh20.2	20	8.39528	7.8289	2.6033	Sharma et al. 2023
Growing degree of days for flower initiation	qGDDFIAh01	1	9.40539	6.9881	2.5681	Sharma et al. 2023
Heat use efficiency	qHUEAh01	1	12.6918	5.1786	3.0759	Sharma et al. 2023
Heat use efficiency	qHUEAh03	3	8.01251	8.2029	4.7485	Sharma et al. 2023
Heat use efficiency	qHUEAh03	3	8.01251	8.2029	4.7485	Sharma et al. 2023
Heat use efficiency	qHUEAh09	9	15.9119	4.1306	2.6051	Sharma et al. 2023
Heat use efficiency	qHUEAh15	15	7.62587	8.6188	2.9245	Sharma et al. 2023
Leaf area	qLA70Ah19	19	11.0943	5.9243	2.6446	Sharma et al. 2023
Leaf area	qLA45Ah20.2	20	10.7951	6.0885	3.1038	Sharma et al. 2023
Leaf area	qLA45Ah20.2	20	10.7951	6.0885	3.1038	Sharma et al. 2023
Leaf area	qLA70Ah20.1	20	6.22445	10.5593	3.5496	Sharma et al. 2023
Leaf area	qLA70Ah20.1	20	6.22445	10.5593	3.5496	Sharma et al. 2023
Leaf carbon isotope analysis	QTLCID3	2	31.2869	22	3.46	Chai et al. 2017
Leaf carbon isotope analysis	QTLCID1	3	55.0649	12.5	1.63	Chai et al. 2017
Leaf carbon isotope analysis	QTLCID2	5	37.4082	18.4	3.23	Chai et al. 2017
Leaf dry weight	qLDWAh01	1	6.39842	10.2722	3.7162	Sharma et al. 2023
Leaf dry weight	qLDWAh12	2	11.9747	5.4887	2.9814	Sharma et al. 2023
Leaf dry weight	qLDW45Ah07	7	9.28186	7.0811	2.5729	Sharma et al. 2023
Leaf dry weight	qLDWAh07	7	11.0991	5.9217	2.5401	Sharma et al. 2023
Leaf dry weight	qLDWAh20.1	20	7.69155	8.5452	3.0258	Sharma et al. 2023
Leaf dry weight	qLDWAh20.1	20	7.69155	8.5452	3.0258	Sharma et al. 2023
Leaf dry weight	qLDWAh20.2	20	10.6327	6.1815	2.7855	Sharma et al. 2023
Leaf dry weight	qLDWAh20.2	20	10.6327	6.1815	2.7855	Sharma et al. 2023
Leaf dry weight	qLDWAh20.3	20	9.07251	7.2445	2.7698	Sharma et al. 2023
Leaf dry weight	qLDWAh20.3	20	9.07251	7.2445	2.7698	Sharma et al. 2023
Leaf isotop analysis	QTLNID3	7	74.012	9.3	2.13	Chai et al. 2017
Leaf isotop analysis	QTLNID4	11	55.509	12.4	1.64	Chai et al. 2017
Leaf isotope analysis	QTLNID1	1	22.2036	31	5.25	Chai et al. 2017
Leaf isotope analysis	QTLNID2	4	46.8239	14.7	2.87	Chai et al. 2017
Phenological idex for 50% flowering	qPTIFFAh01	1	5.15529	12.7492	4.63	Sharma et al. 2023
Phenological idex for 50% flowering	qPTIFFAh12	12	8.78558	7.4811	4.6667	Sharma et al. 2023
Phenological idex for 50% flowering	qPTIFFAh12	12	8.78558	7.4811	4.6667	Sharma et al. 2023
Phenological idex for 50% flowering	qPTIFIAh12.1	12	13.199	4.9796	2.8037	Sharma et al. 2023
Phenological idex for 50% flowering	qPTIFIAh12.2	12	2.91111	22.5776	7.83	Sharma et al. 2023
Phenological idex for 50% flowering	qPTIFIAh12.2	12	2.91111	22.5776	7.83	Sharma et al. 2023
Phenological index for 50% flowering	qPTIFFAh13	13	12.1755	5.3982	2.5249	Sharma et al. 2023
Phenological index for 50% flowering	qPTIFFAh17	17	6.38505	10.2937	2.62	Sharma et al. 2023
Phenological index for 50% flowering	qPTIFFAh20	20	2.51017	26.1838	5.75	Sharma et al. 2023
Phenological index for 50% flowering	qPTIFFAh20	20	2.51017	26.1838	5.75	Sharma et al. 2023
Phenothermal index for flower initiation	qPTIFIAh12.1	12	13.199	4.9796	2.8037	Sharma et al. 2023
Phenothermal index for flower initiation	qPTIFIAh20	20	2.22162	29.5846	4.38	Sharma et al. 2023
Phenothermal index for flower initiation	qPTIFIAh20	20	2.22162	29.5846	4.38	Sharma et al. 2023
Phenothernal index for flower initiation	qPTIFFAh09	9	14.0569	4.6757	2.9554	Sharma et al. 2023
Relative water content	QTLRWC2	5	68.8312	10	1.35	Chai et al. 2017
Relative water content	QTLRWC1	10	50.9861	13.5	1.86	Chai et al. 2017
Relative water content	qRWCAh08	8	6.14846	10.6898	2.6116	Sharma et al. 2023
Shelling percentage		9	9.5826	6.3	3.8	Dodia et al. 2018
Shoot Dry Weight	QTLSDW70PRT4.1	4	2.25937	16.7	16.1	Ghosh et al. 2022
Shoot Dry Weight	qSDW-A05.1	5	7.22614	7.3	5.1	Pandey et al. 2020
Shoot Dry Weight	qSDW-A07.1	7	11.7224	4.5	3.7	Pandey et al. 2020
Shoot Dry weight	qSDW-B01.1	11	5.92706	8.9	4	Pandey et al. 2020
Shoot Dry weight	qSDW-B02.1	12	8.7918	6	3.5	Pandey et al. 2020
Shoot Dry weight	qSDW-B02.2	12	8.7918	6	3.5	Pandey et al. 2020
Shoot Dry weight	qSDWAh07	7	7.57157	8.6806	3.0649	Sharma et al. 2023
Shoot Dry weight	qSDWAh12	12	1.47297	44.6213	6.082	Sharma et al. 2023
Shoot Dry weight	qSDWAh12	12	1.47297	44.6213	6.082	Sharma et al. 2023
SPAD chlorophyl meter reading	qSCMR70Ah20	20	7.18283	9.1504	2.5099	Sharma et al. 2023
SPAD chlorophyl meter reading	qSCMR70Ah20	20	7.18283	9.1504	2.5099	Sharma et al. 2023
SPAD chlorophyll meter reading	qSCMR_WS10S	16	4.92864	10.4	3.75	Faye et al. 2015
SPAD chlorophyll meter reading	qSCMR-A01.1	1	9.95298	5.3	3.3	Pandey et al. 2020
SPAD chlorophyll meter reading	qSCMR-A03.1	3	9.41979	5.6	3.2	Pandey et al. 2020
SPAD chlorophyll meter reading	qSCMR-A06.1	6	6.13382	8.6	3.3	Pandey et al. 2020
SPAD chlorophyll meter reading	qSCMR-A07.1	7	8.5082	6.2	4	Pandey et al. 2020
SPAD chlorophyll meter reading	qSCMR-A07.2	7	7.12849	7.4	3.8	Pandey et al. 2020
SPAD chlorophyll meter reading	qSCMR-A07.3	7	10.3433	5.1	3.3	Pandey et al. 2020
SPAD chlorophyll meter reading	qSCMR-B03.1	13	2.35495	22.4	4.8	Pandey et al. 2020
SPAD chlorophyll meter reading	qSCMR-B03.2	13	4.79553	11	4.8	Pandey et al. 2020
SPAD chlorophyll meter reading	qSCMR-B07.1	17	11.9888	4.4	3.2	Pandey et al. 2020
SPAD chlorophyll meter reading	qSCMRAh06	6	7.68139	8.5565	2.6877	Sharma et al. 2023
Specific leaf weight	qSLWAh03	3	1.69963	38.6707	5.949	Sharma et al. 2023
Specific leaf weight	qSLWAh03	3	1.69963	38.6707	5.949	Sharma et al. 2023
Specific leaf weight	qSLWAh17	17	1.96719	33.411	8.6934	Sharma et al. 2023
Stomatal conductance	QTLSC2	2	30.866	22.3	3.23	Chai et al. 2017
Stomatal conductance	QTLSC1	3	79.1163	8.7	1.17	Chai et al. 2017
Stomatal Density	QTLSD1	1	25.2129	27.3	4.78	Chai et al. 2017
Stomatal Density	QTLSD3	1	33.4132	20.6	3.65	Chai et al. 2017
Stomatal Density	QTLSD5	2	59.8532	11.5	2.54	Chai et al. 2017
Stomatal Density	QTLSD4	4	33.907	20.3	3.52	Chai et al. 2017
Stomatal density	QTLSD2	10	44.9877	15.3	2.76	Chai et al. 2017
Total developmental period	QTLTDP4	18	1.21208	82	4.4	Mondal et al. 2014
Total developmental period	QTLTDP5	18	1.48344	67	4.2	Mondal et al. 2014
Total developmental period	QTLTDP5	18	1.74369	57	7.9	Mondal et al. 2014
Visual chlorosis reading	qVCR 60DAS AhXIII_13	13	2.2883	22.4	3.1	Patanashetti et al. 2020
Visual chlorosis reading	qVCR 90DAS AhXIII_14	13	1.61188	31.8	3.3	Patanashetti et al. 2020
Visual chlorotic rating	qVCR-B03.1	13	1.55607	33.9	4.4	Pandey et al. 2020
Visual chlorotic rating	QTLVCR60_0.2	3	6.61956	5.7	4.3	Tayade et al. 2022
Visual chlorotic rating	QTLVCR60_3.1	3	5.80484	6.5	3.1	Tayade et al. 2022
Visual chlorotic rating	QTLVCR90_3.1	3	4.49184	8.4	5	Tayade et al. 2022
Visual chlorotic rating	QTLVCR30_4.1	4	1.88657	20	4.4	Tayade et al. 2022
Visual chlorotic rating	QTLVCR60_9.1	9	11.0975	3.4	3.6	Tayade et al. 2022
Yield related traits
10 seed weight	QTL10SW1	14	9.42414	18.4	3.9	Leal-Bertioli et al. 2016
10 seed weight	QTL10SW2	15	20.8921	8.3	29	Leal-Bertioli et al. 2016
100 seed weight	QTL100SW1	7	41.9669	17.3	2.6	Ahmad et al. 2020
100 seed weight	QTL100SW4	2	36.0373	19.1	3.97	Chai et al. 2017
100 seed weight	QTL100SW5	4	46.5075	14.8	3.21	Chai et al. 2017
100 seed weight	QTLSDW2	8	60.9125	11.3	2.67	Chai et al. 2017
100 seed weight	QTL100SW1	9	25.0295	27.5	4.49	Chai et al. 2017
100 seed weight	QTL100SW2	10	54.1978	12.7	2.21	Chai et al. 2017
100 seed weight	QTL100SW3	11	60.3782	11.4	2.38	Chai et al. 2017
100 seed weight	QTL100SW6	11	53.7744	12.8	2.8	Chai et al. 2017
100 seed weight	QTLSDW1	11	24.8488	27.7	5.62	Chai et al. 2017
100 seed weight	QTLSDW5	11	34.0748	20.2	3.67	Chai et al. 2017
100 seed weight	qSdWA04.2b	4	10.3453	10.1	5.6	Chavarro et al. 2020
100 seed weight	qSdWB06_1.2	16	4.03425	25.9	13.3	Chavarro et al. 2020
100 seed weight	qSdWB06_1.3	16	3.32762	31.4	17.4	Chavarro et al. 2020
100 seed weight	q100SW_WS09B	14	4.43407	11.56	4.55	Dodia et al. 2018
100 seed weight	qSW-A07.1	7	11.2236	4.7	3.9	Pandey et al. 2020
100 seed weight	qSW-B01.1	11	7.12849	7.4	5.2	Pandey et al. 2020
100 seed weight	qSW-B01.2	11	6.9409	7.6	6.4	Pandey et al. 2020
100 seed weight	qHSW-B04.1	14	10.7655	4.9	3.2	Pandey et al. 2020
100 seed weight	qHSWAh01	1	9.1851	7.2	3.29	Sharma et al. 2023
100 seed weight	qHSWAh03.1	3	9.23894	7.1	3.31	Sharma et al. 2023
100 seed weight	qHSWAh03.1	3	9.23894	7.1	3.31	Sharma et al. 2023
100 seed weight	qHSWAh03.2	3	8.42369	7.8	4.15	Sharma et al. 2023
100 seed weight	qHSWAh03.2	3	8.42369	7.8	4.15	Sharma et al. 2023
100 seed weight	qHSWAh04	4	10.9863	6	3.31	Sharma et al. 2023
100 seed weight	qHSWAh17	17	4.37577	15	3.37	Sharma et al. 2023
100 seed weight	qHSWAh20.1	20	6.13692	10.7	3.11	Sharma et al. 2023
100 seed weight	qHSWAh20.1	20	6.13692	10.7	3.11	Sharma et al. 2023
100 seed weight	qHSWAh20.2	20	1.57978	41.6	6.53	Sharma et al. 2023
100 seed weight	qHSWAh20.2	20	1.57978	41.6	6.53	Sharma et al. 2023
100 seed weight	q100SW2	2	3.64744	24.69	6.27	Zhang et al. 2019
100 seed weight	q100SW16a	16	3.02097	29.81	3.34	Zhang et al. 2019
100 seed weight	q100SW16b	16	2.54465	35.39	7.6	Zhang et al. 2019
100 seed weight	q100SW16c	16	2.95554	30.47	5.96	Zhang et al. 2019
Biomass dry weight	QTLBDW1	1	32.4119	22.4	3.5	Ahmad et al. 2020
Biomass dry weight	QTLBDW2	1	41.2516	17.6	2.9	Ahmad et al. 2020
Double kernel pod	qDPA04.3	4	9.49883	11	6.2	Chavarro et al. 2020
Double kernel pod	qDPB06_1.2	16	6.1463	17	9	Chavarro et al. 2020
Double kernel pod	qDPB06_1.3	16	3.67913	28.4	15.5	Chavarro et al. 2020
Double kernel pod	qDPA07_B07.2	17	3.57833	29.2	14.5	Chavarro et al. 2020
Double seeded pod	QTLDPN1	4	37.8139	19.2	3.3	Ahmad et al. 2020
Double seeded pod	QTLDPN2	4	33.4575	21.7	3.3	Ahmad et al. 2020
Harvest Index	QTLHI1	1	28.0944	24.5	5.43	Chai et al. 2017
Harvest Index	QTLHI4	1	42.7523	16.1	2.74	Chai et al. 2017
Harvest Index	QTLHI2	2	62.0101	11.1	2.73	Chai et al. 2017
Harvest Index	QTLHI3	2	39.3321	17.5	3	Chai et al. 2017
Harvest index	QTLHI5	11	64.9351	10.6	2.2	Chai et al. 2017
Harvest Index	qHI-A02.1	2	9.95298	5.3	3.5	Pandey et al. 2020
Harvest index	qHIAh20	20	1.72068	38.2	7.32	Sharma et al. 2023
Harvest index	qHIAh20	20	1.72068	38.2	7.32	Sharma et al. 2023
Haulm weight	qHW-A10.1	10	7.99255	6.6	4.6	Pandey et al. 2020
Haulm weight	qHW-A05.1	5	7.42969	7.1	4.4	Pandey et al. 2020
Haulm weight	qHW-A05.2	5	6.59385	8	5	Pandey et al. 2020
Haulm weight	qHW-A05.3	5	8.11551	6.5	3.5	Pandey et al. 2020
Haulm weight	qHW-A05.4	5	3.23625	16.3	11.6	Pandey et al. 2020
Haulm weight	qHW-A07.1	7	8.64767	6.1	4.2	Pandey et al. 2020
Haulm weight	qHW-B02.1	12	12.2676	4.3	3.4	Pandey et al. 2020
Haulm weight	qHW-B02.2	12	9.95298	5.3	4.3	Pandey et al. 2020
Haulm weight	qHW-B03.1	13	10.3433	5.1	3.4	Pandey et al. 2020
Haulm weight	qHW-B04.1	14	8.64767	6.1	3.4	Pandey et al. 2020
Haulm weight	qHW-B04.2	14	6.27986	8.4	3.3	Pandey et al. 2020
Haulm weight	qHW-B07.1	17	5.55272	9.5	4	Pandey et al. 2020
Haulm weight	qHW-B09.1	19	4.3959	12	4.4	Pandey et al. 2020
Haulm weight	qHW-B09.2	19	5.38274	9.8	4.2	Pandey et al. 2020
Haulm weight	qHWAh07	7	6.50847	10.0985	3.7408	Sharma et al. 2023
Haulm weight	qHWAh12	12	3.16723	20.7518	3.4394	Sharma et al. 2023
Haulm weight	qHWAh12	12	3.16723	20.7518	3.4394	Sharma et al. 2023
Hundred pod weight	qHPWA05.5	5	4.7875	17.46	10.3	Luo et al. 2018
Hundred pod weight	qHPWA05.6	5	3.84497	21.74	14	Luo et al. 2018
Hundred pod weight	qHPWA05.7	5	6.20102	13.48	7.4	Luo et al. 2018
Kernel percentage	qKPA01.1a	1	8.22734	12.7	4.7	Chavarro et al. 2020
Kernel percentage	qKPA01.1b	1	7.6268	13.7	5.1	Chavarro et al. 2020
Kernel percentage	qKPA03_2.2	3	8.93053	11.7	5.5	Chavarro et al. 2020
Kernel percentage	qKPA06.2	6	8.22734	12.7	6.1	Chavarro et al. 2020
Kernel percentage	qKPA07_B07.3a	7	8.29263	12.6	5.9	Chavarro et al. 2020
Kernel percentage	qKPA07_B07.2a	17	10.2438	10.2	4.8	Chavarro et al. 2020
Kernel percentage	qKPA07_B07.2b	17	10.2438	10.2	5.1	Chavarro et al. 2020
Length to width ratio	qLW2a	2	1.082	83.23	27.47	Zhang et al. 2019
Length to width ratio	qLW2b	2	1.36925	65.77	15.41	Zhang et al. 2019
Length to width ratio	qLW2c	2	1.30383	69.07	24.52	Zhang et al. 2019
Length to width ratio	qLW2d	2	1.27485	70.64	31.55	Zhang et al. 2019
Length to width ratio	qLW5a	5	2.06265	43.66	4.18	Zhang et al. 2019
Length to width ratio	qLW5b	5	1.96498	45.83	4.3	Zhang et al. 2019
Log main stem height	QTLLogMSH1	14	16.206	10.7	4.1	Leal-Bertioli et al. 2016
Log main stem height	QTLLogMSH2	15	17.3404	10	4	Leal-Bertioli et al. 2016
Main stem height	QTLMSH2	14	9.85251	17.6	6.5	Leal-Bertioli et al. 2016
Main stem height	QTLMSH5	14	5.70409	30.4	12.3	Leal-Bertioli et al. 2016
Main stem height	QTLMSH3	15	21.4079	8.1	3.2	Leal-Bertioli et al. 2016
Main stem height	QTLMSH6	15	23.433	7.4	3.6	Leal-Bertioli et al. 2016
No of pods per plant	qNPPP–Ah02-1	2	1.59879	23.6	9.6	Jadhav et al. 2021
No. of pods per plant	qNPPP–Ah04-1	4	1.64766	22.9	3.8	Jadhav et al. 2021
No. of pods per plant	qNPPP–Ah08-1	8	6.18549	6.1	3.8	Jadhav et al. 2021
No. of pods per plant	qNPPP–Ah10-1	10	5.54875	6.8	4.2	Jadhav et al. 2021
No. of pods per plant	qNPPP–Ah12-1	12	6.86027	5.5	3.5	Jadhav et al. 2021
No. of pods per plant	qNPPP–Ah13-1	13	4.80656	7.9	4.1	Jadhav et al. 2021
No. of pods per plant	qNPPP–Ah14-2	14	5.54875	6.8	3.7	Jadhav et al. 2021
No. of pods per plant	qNPPP–Ah14-3	14	2.18101	17.3	7.7	Jadhav et al. 2021
No. of seeds/pods	qSPA04.2	4	10.3453	10.1	5.2	Chavarro et al. 2020
No. of seeds/pods	qSPAh04	4	12.284	5.4	2.97	Sharma et al. 2023
Pod area	qPAB06_1.2	16	4.28226	24.4	14	Chavarro et al. 2020
Pod area	qPAB06_1.3	16	3.98806	26.2	15.8	Chavarro et al. 2020
Pod constriction	qPC–Ah16-1	16	3.55957	10.6	11.45	Jadhav et al. 2021
Pod constriction	qPC–Ah16-2	16	3.281	11.5	10.2	Jadhav et al. 2021
Pod constriction	qPC–Ah16-3	16	6.03704	6.25	6.5	Jadhav et al. 2021
Pod density	qPDA04.3	4	8.42639	12.4	6.6	Chavarro et al. 2020
Pod length	QTLPLE2	11	36.4838	19.9	3	Ahmad et al. 2020
Pod length	QTLPLE1	12	25.9295	28	4.6	Ahmad et al. 2020
Pod length	QTLPL1	11	24.0839	7.2	3.4	Leal-Bertioli et al. 2016
Pod length	QTLPL4	15	25.1311	6.9	3.4	Leal-Bertioli et al. 2016
pod length	QTLPL5	19	2.75245	63	3	Leal-Bertioli et al. 2016
Pod length	QTLPL	17	8.26991	7.3	4.2	Dodia et al. 2018
Pod length	qPLB04.1	4	7.66878	10.9	7.5	Luo et al. 2018
Pod length	qPLB04.2	4	5.59878	14.93	10.6	Luo et al. 2018
Pod length	qPLA05.6	5	4.05579	20.61	14	Luo et al. 2018
Pod length	qPLA05.7	5	3.54494	23.58	17.95	Luo et al. 2018
Pod length	qPLA09.1	9	7.39078	11.31	10.4	Luo et al. 2018
Pod length	qPLA09.2	9	6.49998	12.86	10.5	Luo et al. 2018
Pod length	qPLA09.3	9	6.6765	12.52	11.7	Luo et al. 2018
Pod length	qPLA09.4	9	5.9707	14	13	Luo et al. 2018
Pod length	qPLA09.5	9	6.42998	13	12.3	Luo et al. 2018
Pod length of double seeded	QTLDPL1	1	29.6338	24.5	3.8	Ahmad et al. 2020
Pod length of double seeded	QTLDPL2	12	33.4575	21.7	3.3	Ahmad et al. 2020
Pod no. per plant	QTLPN1	1	20.3042	33.9	7.01	Chai et al. 2017
Pod no. per plant	QTLPN4	1	37.8193	18.2	2.57	Chai et al. 2017
Pod no. per plant	QTLPN3	5	62.0101	11.1	2.64	Chai et al. 2017
Pod no. per plant	QTLPN2	11	50.9861	13.5	3.15	Chai et al. 2017
Pod weight	QTLPWE1	1	42.7075	17	2.6	Ahmad et al. 2020
Pod weight	QTLPW2	11	45.5836	15.1	3.57	Chai et al. 2017
Pod weight	QTLPW5	11	39.3321	17.5	3.61	Chai et al. 2017
Pod weight	qPW-A05.1	5	8.24231	6.4	4.5	Pandey et al. 2020
Pod weight	qPW-B01.1	11	7.99255	6.6	4.8	Pandey et al. 2020
Pod weight	qPW-B01.2	11	6.43303	8.2	6.5	Pandey et al. 2020
Pod weight	qPWAh09.1	9	15.8938	4.1	2.61	Sharma et al. 2023
Pod weight	qPWAh09.2	9	9.70509	6.8	4.05	Sharma et al. 2023
Pod weight	qPWAh15	15	7.61941	8.6	2.94	Sharma et al. 2023
Pod weight	qPWAh20	20	2.92868	22.4	4.3	Sharma et al. 2023
Pod weight	qPWAh20	20	2.92868	22.4	4.3	Sharma et al. 2023
Pod weight loss	QTLPWL1	2	3.01183	33	2.8	Mondal et al. 2014
Pod weight loss	QTLPWL1	2	9.03548	11	2.8	Mondal et al. 2014
Pod weight per plant	QTLPW1	1	36.4186	18.9	4.57	Chai et al. 2017
Pod weight per plant	QTLPW4	1	30.1891	22.8	4.47	Chai et al. 2017
Pod weight per plant	QTLPW3	2	66.1838	10.4	2.56	Chai et al. 2017
Pod weight per plant	QTLPW6	2	62.0101	11.1	2.49	Chai et al. 2017
Pod weight per plant	qPWPP–Ah01-1	1	7.39833	5.1	3.3	Jadhav et al. 2021
Pod weight per plant	qPWPP–Ah02-1	2	2.66654	14.2	7.3	Jadhav et al. 2021
Pod weight per plant	qPWA06.3	6	7.98374	10.47	8	Luo et al. 2018
Pod weight per plant	qPW-A02.1	2	5.22285	10.1	3.7	Pandey et al. 2020
Pod weight per plant	qPW-A03.1	3	5.27508	10	3.7	Pandey et al. 2020
Pod weight per plant	qPW-A03.2	3	3.71485	14.2	3.6	Pandey et al. 2020
Pod weight per plant	qPW-A07.2	7	10.5502	5	3.6	Pandey et al. 2020
Pod weight per plant	qPW-A07.3	7	6.51245	8.1	5.9	Pandey et al. 2020
Pod weight per plant	qPWAh01	1	12.5402	5.2	3.12	Sharma et al. 2023
Pod weight per plant	qPWAh03	3	6.29745	10.4	4.42	Sharma et al. 2023
Pod weight per plant	qPWAh03 M-QTL	3	6.29745	10.4	4.42	Sharma et al. 2023
Pod width	QTLPWD1	12	22.2027	32.7	5.7	Ahmad et al. 2020
Pod width	qPWA05.5	5	5.84544	14.3	9.9	Luo et al. 2018
Pod width of double seeded	QTLDPW1	12	30.2511	24	4	Ahmad et al. 2020
Pod yield	qPYLD_WS09S	6	4.50421	11.38	3.33	Dodia et al. 2018
Pod yield per plant	QTLPYPP2.1	2	3.59347	10.5	9.7	Ghosh et al. 2022
Pod yield per plant	QTLPYPP4.1	4	3.73579	10.1	9.3	Ghosh et al. 2022
Pod yield per plant	qPYPPAh03.1	3	5.93193	11.1	3.3	Sharma et al. 2023
Pod yield per plant	qPYPPAh03.1	3	5.93193	11.1	3.3	Sharma et al. 2023
Pod yield per plant	qPYPPAh03.2	3	5.53821	11.9	3.05	Sharma et al. 2023
Pod yield per plant	qPYPPAh03.2	3	5.53821	11.9	3.05	Sharma et al. 2023
Pod yield per plant	qPYPPAh13	3	10.4403	6.3	2.71	Sharma et al. 2023
Pod yield per plant	qPYPPAh16	6	11.8125	5.6	2.65	Sharma et al. 2023
Pod yield per plant	qPYPPAh20.1	20	8.1002	8.1	2.59	Sharma et al. 2023
Pod yield per plant	qPYPPAh20.1	20	8.1002	8.1	2.59	Sharma et al. 2023
Pod yield per plant	qPYPPAh20.2	20	6.95555	9.4	3.43	Sharma et al. 2023
Pod yield per plant	qPYPPAh20.2	20	6.95555	9.4	3.43	Sharma et al. 2023
Seed length	qSL2a	2	1.45862	61.74	17.62	Zhang et al. 2019
Seed length	qSL2b	2	2.12244	42.43	15.88	Zhang et al. 2019
Seed length	qSL2c	2	1.75889	51.2	8.38	Zhang et al. 2019
Seed length	qSL2d	2	1.68014	53.6	20.19	Zhang et al. 2019
Seed length	qSL5.1	5	2.2374	40.25	3.21	Zhang et al. 2019
Seed length	qSL5.2	5	2.43986	36.91	3.41	Zhang et al. 2019
Seed length	qSL10	10	3.27712	27.48	3.61	Zhang et al. 2019
Seed number	QTLSN1	13	20.1633	8.6	3.4	Leal-Bertioli et al. 2016
Seed number	QTLSN2	14	27.9684	6.2	2.6	Leal-Bertioli et al. 2016
Seed number	QTLSN3	20	16.8354	10.3	3.1	Leal-Bertioli et al. 2016
Seed number	QTLSN2	11	43.8415	15.7	3.82	Chai et al. 2017
Seed number per plant	QTLSN1	1	24.4951	28.1	6.47	Chai et al. 2017
Seed number per plant	QTLSN4	1	29.0427	23.7	3.46	Chai et al. 2017
Seed number per plant	QTLSN3	2	55.509	12.4	3.2	Chai et al. 2017
Seed weight	QTLSW	19	9.14703	6.6	4	Dodia et al. 2018
Seed weight per plant	QTLSWT1	1	40.7881	17.8	2.6	Ahmad et al. 2020
Seed weight per plant	QTLSW3	1	51.3665	13.4	3.25	Chai et al. 2017
Seed weight per plant	QTLSW5	1	57.3593	12	2.45	Chai et al. 2017
Seed weight per plant	QTLSW2	2	50.6112	13.6	3.39	Chai et al. 2017
Seed weight per plant	QTLSW4	2	35.6638	19.3	3.16	Chai et al. 2017
Seed weight per plant	QTLSW1	11	41.7159	16.5	3.99	Chai et al. 2017
Seed weight per plant	QTLSW6	11	55.0649	12.5	2.17	Chai et al. 2017
Seed weight per plant	qSW-A03.1	3	3.51672	15	3.9	Pandey et al. 2020
Seed weight per plant	qSW-A05.1	5	6.9409	7.6	5.6	Pandey et al. 2020
Seed weight per plant	qSW5	5	5.9758	15.07	3.92	Zhang et al. 2019
Seed width	qSW13	13	7.4303	12.12	3.45	Zhang et al. 2019
Seed width	qSW16.1a	16	6.58299	13.68	4.17	Zhang et al. 2019
Seed width	qSW16.2a	16	7.12462	12.64	3.62	Zhang et al. 2019
Seed width	qSW16b	16	4.17309	21.58	4.47	Zhang et al. 2019
Shell weight	qShWAh19	19	12.5608	5.2	2.87	Sharma et al. 2023
Shell weight	qShWAh20.1	20	1.89247	34.7	3.62	Sharma et al. 2023
Shell weight	qShWAh20.1	20	1.89247	34.7	3.62	Sharma et al. 2023
Shell weight	qShWAh20.2	20	1.3259	49.6	9.29	Sharma et al. 2023
Shell weight	qShWAh20.2	20	1.3259	49.6	9.29	Sharma et al. 2023
Shelling percentag+A652:G891e	qSP–Ah09-1	9	5.54875	6.8	3.4	Jadhav et al. 2021
Shelling percentage	QTLSH2	7	37.4241	19.4	3	Ahmad et al. 2020
Shelling percentage	QTLSH1	12	27.6056	26.3	4.8	Ahmad et al. 2020
Shelling percentage	QTLSP3	16	10.5913	5.7	3.4	Dodia et al. 2018
Shelling percentage	QTLSP2	17	6.562	9.2	3.7	Dodia et al. 2018
Shelling percentage	qSP–Ah01-1	1	5.54875	6.8	3.2	Jadhav et al. 2021
Shelling percentage	qSP–Ah02-1	2	2.99456	12.6	5.7	Jadhav et al. 2021
Shelling percentage	qSP–Ah10-1	10	5.39021	7	5.4	Jadhav et al. 2021
Shelling percentage	qSP–Ah10-2	10	6.61956	5.7	4	Jadhav et al. 2021
Shelling percentage	qSP–Ah11-1	11	4.96467	7.6	4.8	Jadhav et al. 2021
Shelling percentage	qSP–Ah13-1	13	1.09208	34.6	19.4	Jadhav et al. 2021
Shelling percentage	qSP–Ah16-1	16	2.48233	15.2	5.4	Jadhav et al. 2021
Shelling percentage	qSP–Ah20-1	20	6.86027	5.5	3.5	Jadhav et al. 2021
Shelling percentage	qSHEL-B01.1	11	9.09497	5.8	3.1	Pandey et al. 2020
Shelling percentage	qSPAh06	6	10.1913	6.4	2.63	Sharma et al. 2023
Shelling percentage	qSPAh07	7	8.44718	7.8	2.67	Sharma et al. 2023
Shelling percentage	qSPAh10	10	3.40351	19.3	10.61	Sharma et al. 2023
Shelling percentage	qSPAh17	17	9.54055	6.9	2.92	Sharma et al. 2023
Shelling percentage	qSPAh20	20	1.48954	44.1	7.17	Sharma et al. 2023
Shelling percentage	qSPAh20	20	1.48954	44.1	7.17	Sharma et al. 2023
Shoot Dry Weight	QTLSDW3	1	70.96	9.7	2.28	Chai et al. 2017
Shoot Dry Weight	QTLSDW4	1	30.7282	22.4	3.9	Chai et al. 2017
Shoot Dry Weight	QTLSDW70PRT1.1	1	2.83695	13.3	12.5	Ghosh et al. 2022
Shoot Dry Weight	qSDW-A03.1	3	6.51245	8.1	6.3	Pandey et al. 2020
Shoot Dry weight	qSDW-B07.1	17	9.95298	5.3	4.2	Pandey et al. 2020
Shoot Dry weight	qSDW-B07.2	17	9.59106	5.5	4.3	Pandey et al. 2020
Single kernel pod	qSPB09.2	19	9.85728	10.6	5.1	Chavarro et al. 2020
Single kernel pod	qSPB09.3	19	10.2438	10.2	5.1	Chavarro et al. 2020
Test weight	qTW_Ah02-1	2	9.92934	3.8	3.25	Jadhav et al. 2021
Test weight	qTW–Ah02-2	2	5.76053	6.6	3.8	Jadhav et al. 2021
Test weight	qTW–Ah02-3	2	7.11915	5.3	5.2	Jadhav et al. 2021
Test weight	qTW–Ah02-4	2	5.50825	6.9	3.6	Jadhav et al. 2021
Test weight	qTW–Ah03-1	3	6.28858	6	3.4	Jadhav et al. 2021
Test weight	qTW–Ah12-1	12	5.39021	7	4.5	Jadhav et al. 2021
Test weight	qTW–Ah12-2	12	6.98731	5.4	5.3	Jadhav et al. 2021
Test weight	qTW–Ah12-3	12	5.35198	7.1	6	Jadhav et al. 2021
Test weight	qTW–Ah12-4	12	4.49184	8.4	3.1	Jadhav et al. 2021
Test weight	qTW–Ah20-1	20	7.11915	5.3	3.5	Jadhav et al. 2021
Test weight	qTW–Ah20-2	20	6.86027	5.5	3.5	Jadhav et al. 2021
Test weight	qTW–Ah20-3	20	5.80484	6.5	3.4	Jadhav et al. 2021
Weight of the entire pod	qPWB06_1.2	16	3.51809	29.7	14.8	Chavarro et al. 2020
Weight of the entire pod	qPWB06_1.3	16	3.78577	27.6	16.3	Chavarro et al. 2020
Weight of the entire pod	qPWA07_B07.2	17	8.35897	12.5	6.7	Chavarro et al. 2020
Weight of two kernels	qSdWA07_B07.2	7	9.67474	10.8	6.7	Chavarro et al. 2020
Weight of two kernels	qSdWA07_B07.3	7	9.95116	10.5	6.8	Chavarro et al. 2020
