# Supplementary material for: Consensus genomic regions and key genes for biotic, abiotic and key nutritional traits identified using meta- QTL analysis in peanut
Source: Front Plant Sci. 2025 Apr 15;16:1539641. doi: 10.3389/fpls.2025.1539641 (PMC12038908; doi:10.3389/fpls.2025.1539641)
Supplement: Supplementary file 3 [file Table2.xlsx]

## Sheet: ST2
Supplementary Table 2: Summary of Identified Meta-QTLs Across Linkage Groups, with Average Confidence Intervals of Original QTLs and Meta-QTLs, Along with Fold Changes
Linkage group (LG)	Total no of original QTL	Total no. of Meta QTL identified	Original QTL Avg CI/LG	MQTL Avg CI/LG	Fold change
LG1	63	3	8.53	2.08	4.10096
LG2	53	4	6.35	1.37	4.63504
LG3	70	7	5.99	1.6	3.74375
LG4	47	3	6.39	1.34	4.76866
LG5	74	8	6.3	1.85	3.40541
LG6	23	3	7.39	3.71	1.99191
LG7	57	4	9.28	1.83	5.07104
LG8	33	4	12.84	3.16	4.06329
LG9	66	5	8.75	1.46	5.99315
LG10	26	2	10.89	1.34	8.12687
LG11	50	3	17.73	4.97	3.5674
LG12	39	3	15.11	4.84	3.1219
LG13	26	3	12.23	3.1	3.94516
LG14	34	3	11.62	1.65	7.04242
LG15	24	2	8.62	3.11	2.7717
LG16	35	3	7.21	4.07	1.7715
LG17	22	2	7.79	3.25	2.39692
LG18	25	1	10.79	0.5	21.58
LG19	63	3	5.06	0.58	8.72414
LG20	62	4	5.67	2.23	2.5426
Total	892+1	70	-	-	-
Avaerage	44.65	3.5	9.227	2.402	5.16819
