# Supplementary material for: Consensus genomic regions and key genes for biotic, abiotic and key nutritional traits identified using meta- QTL analysis in peanut
Source: Front Plant Sci. 2025 Apr 15;16:1539641. doi: 10.3389/fpls.2025.1539641 (PMC12038908; doi:10.3389/fpls.2025.1539641)
Supplement: Supplementary file 4 [file Table3.xlsx]

## Sheet: ST3
Supplementary Table 3: Summary of Mapped Markers, Linkage Group Lengths, and Marker Density Across Linkage Groups
Linkage group (LG)	Mapped markers	Length of linakge group (cM)	Marker density (Markers/cM)
LG01	699	221.8	3.15149
LG02	417	268.4	1.55365
LG03	908	224.02	4.05321
LG04	711	298.6	2.38111
LG05	1006	212.8	4.72744
LG06	381	161.83	2.35432
LG07	585	158.6	3.68852
LG08	455	287.6	1.58206
LG09	798	235.4	3.38997
LG10	340	128.05	2.65521
LG11	450	171.2	2.6285
LG12	474	236.4	2.00508
LG13	759	337.9	2.24623
LG14	774	176.8	4.37783
LG15	636	212.8	2.98872
LG16	702	206.6	3.39787
LG17	384	230.7	1.6645
LG18	515	269	1.9145
LG19	595	309.3	1.9237
LG20	367	148.4	2.47305
Total	11956	4496.2	-
Avaerage	-	-	2.75785
