# Supplementary material for: Consensus genomic regions and key genes for biotic, abiotic and key nutritional traits identified using meta- QTL analysis in peanut
Source: Front Plant Sci. 2025 Apr 15;16:1539641. doi: 10.3389/fpls.2025.1539641 (PMC12038908; doi:10.3389/fpls.2025.1539641)
Supplement: Supplementary file 5 [file Table4.xlsx]

## Sheet: ST4
Supplementary Table 4: Comparison Between Average Confidence Intervals of QTLs in Meta-QTLs and Meta-QTLs Along with Fold Changes
MetaQTTL	Average CI of original QTLs	MetaQTL CI(95%)	Fold Change
MQTL1.1	6.01	1.12	5.36607
MQTL1.2	9.08	1.78	5.10112
MQTL1.3	10.6	3.34	3.17365
MQTL2.1	1.74	0.5	3.48
MQTL2.2	9.59	3.58	2.67877
MQTL2.3	5.63	1.12	5.02679
MQTL2.4	10.62	0.28	37.9286
MQTL3.1	7.41	1.44	5.14583
MQTL3.2	6.05	1.61	3.75776
MQTL3.3	5.27	0.07	75.2857
MQTL3.4	7.26	3.53	2.05666
MQTL3.5	4.83	2.22	2.17568
MQTL3.6	5.22	2.02	2.58416
MQTL3.7	5.48	0.32	17.125
MQTL4.1	4.94	1.21	4.08264
MQTL4.2	7.61	2.61	2.91571
MQTL4.3	6.53	0.2	32.65
MQTL5.1	5.46	1.2	4.55
MQTL5.2	10.14	2.2	4.60909
MQTL5.3	5.17	2.94	1.7585
MQTL5.4	6.54	1.44	4.54167
MQTL5.5	4.3	2.05	2.09756
MQTL5.6	4.65	1.92	2.42188
MQTL5.7	7.33	2.86	2.56294
MQTL5.8	5.89	0.19	31
MQTL6.1	6.06	3.22	1.88199
MQTL6.2	7.58	4.07	1.86241
MQTL6.3	8.24	3.85	2.14026
MQTL7.1	9.34	2.16	4.32407
MQTL7.2	9.29	2.51	3.7012
MQTL7.3	9.11	1.82	5.00549
MQTL7.4	9.47	0.85	11.1412
MQTL8.1	7.92	2.38	3.32773
MQTL8.2	7.75	1.74	4.45402
MQTL8.3	26.48	5.78	4.58131
MQTL8.4	10.97	2.76	3.97464
MQTL9.1	11.55	2.06	5.6068
MQTL9.2	9.51	2.12	4.48585
MQTL9.3	2.81	1.22	2.30328
MQTL9.4	5.41	1.23	4.39837
MQTL9.5	16.71	0.69	24.2174
MQTL10.1	15.88	2.3	6.90435
MQTL10.2	6.61	0.38	17.3947
MQTL11.1	29.37	9.63	3.04984
MQTL11.2	11.51	2.28	5.04825
MQTL11.3	24.95	3.01	8.28904
MQTL12.1	25.5	7.61	3.35085
MQTL12.2	9.09	4.26	2.1338
MQTL12.3	5.56	2.67	2.0824
MQTL13.1	7.16	1.11	6.45045
MQTL13.2	15.51	2.85	5.44211
MQTL13.3	17.69	5.34	3.31273
MQTL14.1	13.6	1.6	8.5
MQTL14.2	9.38	3.28	2.85976
MQTL14.3	8.91	0.08	111.375
MQTL15.1	7.89	4.45	1.77303
MQTL15.2	9.35	1.78	5.25281
MQTL16.1	4.06	1.08	3.75926
MQTL16.2	10.28	4.93	2.08519
MQTL16.3	14.66	6.22	2.35691
MQTL17.1	8.09	3	2.69667
MQTL17.2	7.39	3.5	2.11143
MQTL18	10.79	0.5	21.58
MQTL19.1	4.5	0.51	8.82353
MQTL19.2	4.37	0.57	7.66667
MQTL19.3	15.56	0.68	22.8824
MQTL20.1	11.85	2.52	4.70238
MQTL20.2	9.64	3.69	2.61247
MQTL20.3	6.06	2.03	2.98522
MQTL20.4	1.59	0.69	2.30435
Average	9.26214	2.32514	9.0181
Min	1.59	0.07	1.7585
Max	29.37	9.63	111.375
