# Supplementary material for: Consensus genomic regions and key genes for biotic, abiotic and key nutritional traits identified using meta- QTL analysis in peanut
Source: Front Plant Sci. 2025 Apr 15;16:1539641. doi: 10.3389/fpls.2025.1539641 (PMC12038908; doi:10.3389/fpls.2025.1539641)
Supplement: Supplementary file 6 [file Table5.xlsx]

## Sheet: ST5
Supplementary Table 5: Summary of the MQTL regions selected for the candidate gene identification
Chromosome	M-QTLs	M-QTLs Position	QTLs	QTLs Position	Trait name
1	MQTL1.1	5.3	qTR-A01.1	9	Transcription rate
			qFe_Ah01	7.01	Iron content
			QTLqinTSWV2	4.56	Tomato spotted wilt virus
			qSLA-A01.1	10	Specific leaf area
			qZn_Ah01	7.01	Zinc Content
	MQTL1.4	56.33	QTLSLA_70_1.1	57.9	Specific leaf area
			QTLPEL4	52.8	Peduncle length
			qKPA01.1b	48.85	Kernel percentage
			QTLSDW70PRT1.1	57.9	Shoot Dry Weight
			qPWPPâ€“Ah01-1	59	Pod weight per plant
			QTLIN4	52.8	Internode length
			QTLIN1	52.8	Internode length
			qSPâ€“Ah01-1	52.5	Shelling percentage
	MQTL1.7	104.72	QTLls1	102.5	Leaf spot
			QTLKDLLS1	113.7	Late leaf spot
			QTLKDrust2	114.7	Rust
			QTLls2	104	Leaf spot
2	MQTL2.1	0.39	qSL2a	0.35	Seed length
			qSL2c	0.4	Seed length
			qLW2a	0.35	Length to width ratio
			qLW2d	0.35	Length to width ratio
			q100SW2	2.5	100 seed weight
			qLW2c	0.35	Length to width ratio
			qSL2b	0.4	Seed length
			qSL2d	0.35	Seed length
			qLW2b	0.3	Length to width ratio
	MQTL2.3	53.94	qSLA-A02.1	48	Specific leaf area
			qSLA-A02.2	48	Specific leaf area
			qSPâ€“Ah02-1	52.77	Shelling percentage
			qTW_Ah02-1	52.77	Test weight
			QTLPYPP2.1	56.77	Pod yield per plant
			qTWâ€“Ah02-2	56.77	Test weight
			qNPPPâ€“Ah02-1	54	No of pods per plant
			qPWPPâ€“Ah02-1	53	Pod weight per plant
3	MQTL3.1	0.35	qNPBAh03	0	No. of primary branches
			qPYPPAh03.2	0	Pod yield per plant
			qDFFAh03.1	2	Days to 50% flowering
			qSLWAh03	0	Specific leaf weight
			qPYPPAh03.1	0	Pod yield per plant
			qKPA03_2.2	2.75	Kernel percentage
			qHSWAh03.1	0	100 seed weight
			qPYPPAh13	0	Pod yield per plant
	MQTL3.4	81.3	qHUEAh03	83.19	Heat use efficiency
			qPWAh03	80.19	Pod weight per plant
			qPWAh03_M-QTL	80.19	Pod weight per plant
			qHSWAh03.2	83.19	100 seed weight
	MQTL3.7	151.24	qSCMR-A03.1	176.72	SPAD chlorophyll meter reading
			qPW-A03.1	149.72	Pod weight per plant
			qPW-A03.2	149.72	Pod weight per plant
			qSW-A03.1	149.72	Seed weight per plant
	MQTL3.8	129.03	QTLVCR90_3.1	131.98	Visual chlorotic rating
			QTLVCR60_3.1	131.98	Visual chlorotic rating
			QTLNH3	125.82	No. of holes on pod
			QTLVCR60_0.2	131.98	Visual chlorotic rating
			qTWâ€“Ah03-1	131.98	Test weight
4	MQTL4.2	34.33	QTLWPA1	35.5	Palmetic acid
			QTLLLS2	28.8	Late leaf spot
			QTLTSWV1	32.7	Tomato spotted wilt virus
			QTLTSWV2	32.7	Tomato spotted wilt virus
	MQTL4.7	64.86	qPLB04.1	63	Pod length
			qFe_Ah04	65.59	Iron content
			QTLAE5	63.4	Adult emergence
			QTLTDP1	63.4	Total developmental period (Bruchid related)
			qISC-A04.2	64	Delta biomass canopy conductance
			qPLB04.2	69.2	Pod length
			qHSWAh04	63.9	100 seed weight
5	MQTL5.1	15.37	qLW5a	13.45	Length to width ratio
			qLW5b	12.3	Length to width ratio
			qSL5.1	21.85	Seed length
			QTLKDLLS7	2	Late leaf spot
			13.935	13.58	Aflatoxin
	MQTL5.2	30.3	QTLWSPA1	32.51	Palmitic acid
			qSL5.2	28.75	Seed length
			QTLMPSOA4	32.51	Oleic acid
			qSW5	39.25	Seed weight per plant
			qPSIIA05	39.3	Aflatoxin
			qAFTA05.2	40.58	Aflatoxin
	MQTL5.3	55.64	QTLMPSOC1	56.3	Oil content
			QTLELS6	55.16	Early leaf spot
			QTLELS2	55.16	Early leaf spot
			qAFB1A05	53.4	Aflatoxin
			qAFTA05.3	49.16	Aflatoxin
	MQTL5.6	103.93	qHPWA05.7	107.11	Pod weight per plant
			qHPWA05.6	102.91	Pod weight per plant
			QTLR4LLS5	105.11	Late leaf spot
			qPWA05.5	102.2	Pod weight per plant
			qPLA05.7	103.61	Pod length
			QTLEDP2	112.8	Estimated days to podding
	MQTL5.8	140.43	qTR-A05.1	138.71	Transcription rate
			qDW-A05.3	143.71	Dry weight
			qSLA-A05.2	138.71	Specific leaf area
			qNB-A05.1	141.71	Number of branches
			qHW-A05.4	138.71	Haulm weight
			qSDW-A05.1	141.71	Shoot Dry Weight
			qTR-A05.2	139.71	Transcription rate
			qDW-A05.2	143.71	Dry weight
6	MQTL6.2	50.12	QTLLLS6	47.7	Late leaf spot
			QTLNPB	49.7	No. of primary branches
			QTLNSB	52	NO. od secondary branches
	MQTL6.5		QTLLLS6	47.7	Late leaf spot
		50.12	QTLNPB	49.7	No. of primary branches
			QTLNSB	52	NO. od secondary branches
	MQTL7.5	85.75	QTLWSAA1	84.5	Arachidic acid
7			qSW-A07.1	87.4	100 seed weight
			qTE-A07.2	87.4	Transpiration efficiency under WW regime
			QTLWSPA2	73.9	Palmitic acid
			qTE-A07.3	87.4	Transpiration efficiency under WW regime
			qISC-A07.2	84.4	Delta biomass canopy conductance
			qTE-A07.1	87.4	Transpiration efficiency under WW regime
			qSCMR-A07.1	78.4	SPAD chlorophyll meter reading
			qSCMR-A07.2	77.4	SPAD chlorophyll meter reading
		2.1	QTLKDLLS8	0	Late leaf spot
8	MQTL8.1		QTLNH1A	2	No. of holes on pod
			QTLNH1B	3.5	No. of holes on pod
			QTLKDrust10	2	Rust
			qAFTA08	0	Aflatoxin
			QTLYPA3	24	Palmitic acid
	MQTL8.2	16.51	qDFFAh08	16.97	Days to 50% flowering
			QTLKDrust6	18	Rust
			qRWCAh08	17	Relative water content
			qZn_Ah08	16.01	Zinc Content
			QTLYOC4	57.1	Oil content
	MQTL8.3	58.92	qNPPPâ€“Ah08-1	58.44	No of pods per plant
			QTLKDrust7	74	Rust
			QTLYLGA4	59.3	Gadoleic acid
			QTLWBA4	258.6	Behenic acid
	MQTL8.5	252.61	QTLMPTLA2	253.8	Linoleic acid
			QTLR5LLS2	251.61	Late leaf spot
			QTLWPA2	253.8	Palmetic acid
			QTLMPTOC4	253.8	Oil content
9			qOIL	104.27	Oil content
	MQTL9.3	104.27	qOLE	104.27	Oleic acid
			qO/L	104.27	Oleic to linoleic acid ratio
			qPAL	104.27	Palmitic acid
			qLIN	104.27	Linoleic acid content
			QTLMPTLA8	122.2	Linoleic acid
	MQTL9.7	122.17	QTLMPTLA3	122.2	Linoleic acid
			QTLMPSLA5	122.2	Specific leaf area
			QTLMPSLA1	122.2	Specific leaf area
			QTLMPTOLR2	122.2	Oleic to linoleic acid ratio
			QTLYOA2	122.2	Oleic acid
			QTLMPSOA6	122.2	Oleic acid
			qNSBAh09	123.53	Number of secondary branches
			QTLMPTOA3	122.2	oleic acid
			QTLMPTOA7	122.2	oleic acid
			QTLMPSOA1	122.2	Oleic acid
			QTLF2thrips2	0	thrips
10	MQTL10.1	6.8	QTLTDP4	6.9	Total developmental period (Bruchid related)
			QTLKDrust12	0	Rust
			QTLF2LS7	0	Leaf spot
			QTLTDP3	6.8	Total developmental period (Bruchid related)
			QTLYOC5	11.6	Oil content
			qHW-A10.1	71	Haulm weight
	MQTL10.6	71.98	qSPâ€“Ah10-1	71.5	Shelling percentage
			qOLEâ€“Ah10-1	73.2	Oleic acid
			qSPâ€“Ah10-2	73.2	Shelling percentage
			qOILâ€“Ah10-1	71.5	Oil content
			qCT70Ah10	70.82	Canopy temperature
			qPCâ€“Ah10-1	73.2	Protein content
			qISC-B01.1	0	Delta biomass canopy conductance
11	MQTL11.1	0.47	QTLPLE2	0	Pod length
			QTLF2LS8	3.6	Leaf spot
			QTLF2TSWV7	3.6	Tomato spotted wilt virus
			QTLKDLLS2	0	Late leaf spot
			qPW-B01.2	50.3	Pod weight
	MQTL11.2	50.05	QTLELS9	45.39	Early leaf spot
			qDW-B01.2	50.3	Dry weight
			qTR-B01.1	50.3	Transcription rate
			qSW-B01.1	50.3	100 seed weight
			QTLPC1	37.1	Pod constriction
			qHW-B01.1	53.3	Haulm weight
			qTR-B01.2	51.3	Transcription rate
			QTLPL1	40.8	Pod length
			qHW-B01.2	54.3	Haulm weight
			qPW-B01.1	50.3	Pod weight
			qDW-B01.1	50.3	Dry weight
			qSW-B01.2	50.3	100 seed weight
			QTLYLGA5	30.5	Gadoleic acid
			qPSIIB01	44	Aflatoxin
12			QTLDPW1	17	Pod width of double seeded
	MQTL12.1	20.54	QTLTSWV3	23.8	Tomato spotted wilt virus
			QTLPLE1	15	Pod length
			QTLDPL2	10.5	Peduncle length
			QTLPWD1	20	Pod width
			QTLF5TSWV6	7.6	Tomato spotted wilt virus
			qTWâ€“Ah12-1	126.6	Test weight
	MQTL12.5	128.56	qTWâ€“Ah12-4	131.5	Test weight
			qTWâ€“Ah12-3	127.4	Test weight
			qTWâ€“Ah12-2	127.4	Test weight
			qPTIFFAh13	2	Phenological index for 50% flowering
	MQTL13.1		QTLKDLLS9	0	Late leaf spot
			qSW13	62.35	Seed width
			qSCMR-B03.1	62	SPAD chlorophyll meter reading
13	MQTL13.1 61.47		qTE-B03.1	33	Transpiration efficiency under WW regime
			qVCR-B03.1	62	Visual chlorotic rating
			qHW-B03.1	94	Haulm weight
			qSCMR-B03.2	62	SPAD chlorophyll meter reading
			qZn_Ah13	64.84	Zinc Content
			qPSIIB03.b	37	Aflatoxin
			qPSIIB03.a	53	Aflatoxin
			qTE-B04.1	27	Transpiration efficiency under WW regime
14	MQTL14.1	21.11	QTLSN2	28	Seed number
			QTLMSH5	27.92	Main stem height
			QTLrust1	17	rust
			qHW-B04.2	22	Haulm weight
			QTLMSH2	27.92	Main stem height
			QTL10SW1	32.42	10 seed weight
			QTLF5LS8	41.2	Leaf spot
			QTLTSWV10	2.65	Tomato spotted wilt virus
			QTLstemrot5	28	stemrot
			qNPPPâ€“Ah14-2	26.25	No of pods per plant
			QTLPC2	27.92	Pod constriction
			QTLLogMSH1	28.52	Main stem height
			qHW-B04.1	10	Haulm weight
			qFe_Ah14	15.52	Iron content
			QTLstemrot14.2	28	stemrot
			QTLPL2	28.52	Pod length
			QTLPL3	34.42	Pod length
			qRAF-14-1	33.725	Aflatoxin
			QTLLLS7	88.17	Late leaf spot
	MQTL14.2	89.78	q100SW_WS09B	90.7	100 seed weight
			QTLMPSOC3	88.49	Oil content
			QTLMPTOA8	91.62	oleic acid
			qHSW-B04.1	88	100 seed weight
			QTLMPSLA6	122.32	Specific leaf area
	MQTL14.3	112.64	QTLWLA3	110.42	Lignoceric acid
			QTLWSA3	113.42	Stearic acid
			QTLWAA2	113.42	Arachidic acid
			QTLWPA4	113.42	Palmetic acid
			QTLWBA6	113.42	Behenic acid
			QTLWGA5	110.42	Gadoleic acid
			QTLWSSA2	104.72	Stearic acid
			QTLYPA5	129	Arachidic acid
15			qPWAh15	102	Pod weight per plant
	MQTL15.1	103.97	qDDFFAh15	103	Days to 50% flowering
			qFIAh15	104.7	Flower initiation
			qFIAh15	120	Flower initiation
	MQTL15.2	123.2	qPHAh15	122.7	Plant height
			qDFFAh15	125.6	Days to 50% flowering
16			qPCâ€“Ah16-2	12.1	Protein content
	MQTL16.1	11.53	q100SW16a	10.15	100 seed weight
			qSW16.2a	17.35	Seed length
			q100SW16b	13.85	seed width
			qSCMR_WS10S	10.8	SPAD chlorophyll meter reading
			q100SW16c	10.3	100 seed weight
			qSW16.1a	11.25	Seed width
			qPCâ€“Ah16-1	3	Protein content
			qSPâ€“Ah16-1	13.1	Shelling percentage
			qSW16b	15.3	Seed width
			QTLELS4	41.55	Early leaf spot
	MQTL16.2	38.66	QTLSP3	34	Shelling percentage
			QTLMPTOC5	31.8	Oil content
			qAFTB06.2	30.33	Aflatoxin
			qAFTB06.3	39.25	Aflatoxin
			QTLWPA5	69.5	Palmetic acid
	MQTL16.3	66.21	QTLWAA3	64.9	Arachidic acid
			QTLstemrot6.1	65.7	stemrot
			qAFB1B06.2	73.55	Aflatoxin
17			qDPA07_B07.2	15.75	Double kernel pod
	MQTL17.1	14.89	qPWA07_B07.2	10.7	Pod weight per plant
			qKPA07_B07.2a	10.7	Kernel percentage
			qKPA07_B07.2b	18.3	Kernel percentage
			QTLPL	65	Pod length
	MQTL17.3	67.19	qSPAh17	64.02	Shelling percentage
			qHSWAh17	69.1	100 seed weight
18			QTLMPSOC4	193.6	Oil content
	MQTL18.8	192.09	QTLMPTLA4	193.6	Linoleic acid
			QTLMPTLA9	193.6	Linoleic acid
			QTLMPTOA4	193.6	oleic acid
			QTLMPTOA9	193.6	oleic acid
			QTLMPTOC7	193.6	Oil content
			QTLMPTOLR3	193.6	Oleic to linoleic acid ratio
			QTLWSLA2	182.9	Specific leaf area
19			qO/Lâ€“Ah19-5	19	Oleic to linoleic acid ratio
	MQTL19.1	19.11	qDFFAh19	26.39	Days to 50% flowering
			qO/Lâ€“Ah19-6	19	Oleic to linoleic acid ratio
			qOLEâ€“Ah19-5	19	Oleic acid
			QTLPC6	13.44	Pod constriction
			qLINâ€“Ah19-10	19	Linoleic acid content
			qOLEâ€“Ah19-4	19	Oleic acid
			qLINâ€“Ah19-4	19	Linoleic acid content
			QTLPL5	20.84	Pod length
			qO/Lâ€“Ah19-1	19	Oleic to linoleic acid ratio
			qO/Lâ€“Ah19-2	19	Oleic to linoleic acid ratio
			qLINâ€“Ah19-2	19	Linoleic acid content
			qOLEâ€“Ah19-7	19	Oleic acid
			qLINâ€“Ah19-3	19	Linoleic acid content
			qOLEâ€“Ah19-3	19	Oleic acid
			qLINâ€“Ah19-8	19	Linoleic acid content
			qOLEâ€“Ah19-11	19	Oleic acid
			qOLEâ€“Ah19-10	19	Oleic acid
			qLINâ€“Ah19-13	19	Linoleic acid content
			qO/Lâ€“Ah19-12	19	Oleic to linoleic acid ratio
			qO/Lâ€“Ah19-13	19	Oleic to linoleic acid ratio
			qO/Lâ€“Ah19-10	19	Oleic to linoleic acid ratio
			qLINâ€“Ah19-5	19	Linoleic acid content
			qLINâ€“Ah19-6	19	Linoleic acid content
			qLINâ€“Ah19-11	19	Linoleic acid content
			qO/Lâ€“Ah19-11	19	Oleic to linoleic acid ratio
			qOLEâ€“Ah19-9	19	Oleic acid
			qLINâ€“Ah19-1	19	Linoleic acid content
			qLINâ€“Ah19-12	19	Linoleic acid content
			qOLEâ€“Ah19-8	19	Oleic acid
			qOLEâ€“Ah19-1	19	Oleic acid
			qOLEâ€“Ah19-2	19	Oleic acid
			qShWAh19	23.94	Shell weight
			qCT45Ah19	23.94	Canopy temperature
			qLINâ€“Ah19-7	19	Linoleic acid content
			qOLEâ€“Ah19-12	19	Oleic acid
			qO/Lâ€“Ah19-7	19	Oleic to linoleic acid ratio
			qOLEâ€“Ah19-6	19	Oleic acid
			qO/Lâ€“Ah19-8	19	Oleic to linoleic acid ratio
			qO/Lâ€“Ah19-9	19	Oleic to linoleic acid ratio
			qO/Lâ€“Ah19-4	19	Oleic to linoleic acid ratio
			qLA70Ah19	22.39	Leaf area
			qLINâ€“Ah19-9	19	Linoleic acid content
			qO/Lâ€“Ah19-3	19	Oleic to linoleic acid ratio
			QTLYPA2	92.1	Palmitic acid
	MQTL19.4	90.51	QTLMPSLA7	90.5	Specific leaf area
			QTLMPSLA3	90.5	Specific leaf area
			QTLWSPA4	90.5	Palmitic acid
			QTLMPSOA7	90.5	Oleic acid
			QTLYOA3	92.1	Oleic acid
			QTLMPSOLR6	90.5	Oleic to linoleic acid ratio
			QTLMPSOLR4	90.5	Oleic to linoleic acid ratio
			QTLYLA3	92.1	Linoleic acid
			QTLMPSOA3	90.5	Oleic acid
			QTLYOC3	124	Oil content
	MQTL19.5	117.13	qHW-B09.1	122.1	Haulm weight
			qHW-B09.2	122.1	Haulm weight
20			qTWâ€“Ah20-1	75.63	Test weight
	MQTL20.1	70.63	qTWâ€“Ah20-2	77.03	Test weight
			QTLstemrot10.3	32	stemrot
			qOILâ€“Ah20-1	53.23	Oil content
			QTLF5TSWV7	7.8	Tomato spotted wilt virus
			qOILâ€“Ah20-2	56.23	Oil content
			QTLTSWV11	82.62	Tomato spotted wilt virus
			qTWâ€“Ah20-3	86.43	Test weight
			qPSIIB10	33	Aflatoxin
			qHSWAh20.2	137.43	100 seed weight
	MQTL20.6	136.76	qShWAh20.1	136.43	Shell weight
			qShWAh20.2	136.43	Shell weight
			qSPAh20	137.43	Shelling percentage
			qHIAh20	136.43	Harvest index
