# Supplementary material for: Consensus genomic regions and key genes for biotic, abiotic and key nutritional traits identified using meta- QTL analysis in peanut
Source: Front Plant Sci. 2025 Apr 15;16:1539641. doi: 10.3389/fpls.2025.1539641 (PMC12038908; doi:10.3389/fpls.2025.1539641)
Supplement: Supplementary file 7 [file Table6.xlsx]

## Sheet: ST6
Supplementary Table 6: Summary of identified 4,024 genes in 48 meta-genomic regions
MQTL	Symbol	Description
MQTL1.1	LOC112801890	(S)-ureidoglycine aminohydrolase
MQTL1.1	LOC112710511	110 kDa U5 small nuclear ribonucleoprotein component CLO-like
MQTL1.1	LOC112802988	14 kDa proline-rich protein DC2.15
MQTL1.1	LOC112801201	26S proteasome regulatory subunit 6B homolog
MQTL1.1	LOC112802368	2-oxoglutarate-Fe(II) type oxidoreductase hxnY
MQTL1.1	LOC112802924	36.4 kDa proline-rich protein
MQTL1.1	LOC112802261	aberrant root formation protein 4-like
MQTL1.1	LOC112708913	acetyl-coenzyme A carboxylase carboxyl transferase subunit beta, chloroplastic-like
MQTL1.1	LOC112802176	acetylserotonin O-methyltransferase
MQTL1.1	LOC112803145	acid beta-fructofuranosidase-like
MQTL1.1	LOC112802866	ADP-ribosylation factor-like protein 2
MQTL1.1	LOC112765519	aluminum-activated malate transporter 12
MQTL1.1	LOC112802469	anthocyanin regulatory C1 protein
MQTL1.1	LOC112801077	AP-2 complex subunit mu
MQTL1.1	LOC112802688	asparagine--tRNA ligase, chloroplastic/mitochondrial
MQTL1.1	LOC112801041	AT-hook motif nuclear-localized protein 23
MQTL1.1	LOC112801988	ATP-dependent Clp protease proteolytic subunit-related protein 4, chloroplastic
MQTL1.1	LOC112801452	ATP-dependent RNA helicase DDX19A
MQTL1.1	LOC112802850	autophagy-related protein 8f
MQTL1.1	LOC112718703	auxin-responsive protein IAA30-like
MQTL1.1	LOC112720579	auxin-responsive protein SAUR36-like
MQTL1.1	LOC112802210	bax inhibitor 1
MQTL1.1	LOC112801517	beta-amylase 3, chloroplastic
MQTL1.1	LOC112801426	BOI-related E3 ubiquitin-protein ligase 1
MQTL1.1	LOC112801707	calcineurin B-like protein 1
MQTL1.1	LOC112801835	casein kinase II subunit beta-1
MQTL1.1	LOC112801880	cationic amino acid transporter 6, chloroplastic
MQTL1.1	LOC112801811	cell division control protein 45 homolog
MQTL1.1	LOC112801345	chaperone protein dnaJ 10
MQTL1.1	LOC112802995	cyclin-D5-1-like
MQTL1.1	LOC112800883	cytochrome c oxidase subunit 6a, mitochondrial
MQTL1.1	LOC112800878	dentin sialophosphoprotein
MQTL1.1	LOC112802283	deSI-like protein At4g17486
MQTL1.1	LOC112707056	DNA-directed RNA polymerase 1A-like
MQTL1.1	LOC112801922	dolichyl-diphosphooligosaccharide--protein glycosyltransferase subunit 4A-like
MQTL1.1	LOC112802143	double-strand break repair protein MRE11
MQTL1.1	LOC112801295	dynamin-related protein 1E
MQTL1.1	LOC112803222	elongation factor G-2, chloroplastic
MQTL1.1	LOC112801540	enhancer of mRNA-decapping protein 4
MQTL1.1	LOC112754391	EPIDERMAL PATTERNING FACTOR-like protein 2
MQTL1.1	LOC112800817	ERAD-associated E3 ubiquitin-protein ligase HRD1B
MQTL1.1	LOC112802441	ethylene-responsive transcription factor ERF038
MQTL1.1	LOC112802272	ethylene-responsive transcription factor ERF104
MQTL1.1	LOC112802200	expansin-like B1
MQTL1.1	LOC112773343	FAS1 domain-containing protein SELMODRAFT_448915-like
MQTL1.1	LOC112801380	FCS-Like Zinc finger 2
MQTL1.1	LOC112801048	ferredoxin C 2, chloroplastic
MQTL1.1	LOC112802537	formyltetrahydrofolate deformylase 1, mitochondrial
MQTL1.1	LOC112800903	fumarate hydratase 1, mitochondrial
MQTL1.1	LOC112710127	gibberellin-regulated protein 14-like
MQTL1.1	LOC112801963	glutamate dehydrogenase A
MQTL1.1	LOC112712656	glycine-rich cell wall structural protein 1.0-like
MQTL1.1	LOC112801624	GTP 3',8-cyclase, mitochondrial
MQTL1.1	LOC112801997	histone-lysine N-methyltransferase, H3 lysine-9 specific SUVH6
MQTL1.1	LOC112803230	hsp70-Hsp90 organizing protein 1
MQTL1.1	LOC112801034	immediate early response 3-interacting protein 1
MQTL1.1	LOC112802486	inositol 2-dehydrogenase/D-chiro-inositol 3-dehydrogenase
MQTL1.1	LOC112801058	late embryogenesis abundant protein 6
MQTL1.1	LOC112803196	legumain
MQTL1.1	LOC112800940	leucine-rich repeat receptor-like serine/threonine-protein kinase BAM1
MQTL1.1	LOC112802786	leukocyte receptor cluster member 1 homolog
MQTL1.1	LOC112801974	light-harvesting complex-like protein 3 isotype 2, chloroplastic
MQTL1.1	LOC112802888	L-lactate dehydrogenase A
MQTL1.1	LOC112801369	lon protease homolog 2, peroxisomal
MQTL1.1	LOC112800837	lysine-specific demethylase JMJ25
MQTL1.1	LOC112803248	metacaspase-1B-like
MQTL1.1	LOC112801149	MND1-interacting protein 1
MQTL1.1	LOC112803173	monocopper oxidase-like protein SKU5
MQTL1.1	LOC112803186	NAC domain-containing protein 7
MQTL1.1	LOC112767006	NAC domain-containing protein 71
MQTL1.1	LOC112803207	NADH dehydrogenase (ubiquinone) complex I, assembly factor 6
MQTL1.1	LOC112802897	NADH dehydrogenase [ubiquinone] 1 beta subcomplex subunit 8, mitochondrial
MQTL1.1	LOC112801793	nephrocystin-3
MQTL1.1	LOC112801215	nifU-like protein 4, mitochondrial
MQTL1.1	LOC112801594	novel plant SNARE 11
MQTL1.1	LOC112802282	nudix hydrolase 8
MQTL1.1	LOC112802605	O-fucosyltransferase 29
MQTL1.1	LOC114927799	oleosin-B6-like
MQTL1.1	LOC112803039	oxysterol-binding protein-related protein 2A
MQTL1.1	LOC112802048	pentatricopeptide repeat-containing protein At1g06710, mitochondrial
MQTL1.1	LOC112801304	pentatricopeptide repeat-containing protein At3g29230
MQTL1.1	LOC112801163	pentatricopeptide repeat-containing protein At5g46580, chloroplastic
MQTL1.1	LOC112800894	peptidyl-prolyl cis-trans isomerase PASTICCINO1
MQTL1.1	LOC112802428	peroxisomal acyl-coenzyme A oxidase 1
MQTL1.1	LOC112783730	peroxisome biogenesis protein 19-2-like
MQTL1.1	LOC112802247	phospholipase A1-Ibeta2, chloroplastic
MQTL1.1	LOC112720191	phospholipase D delta-like
MQTL1.1	LOC112715760	pistil-specific extensin-like protein
MQTL1.1	LOC112801124	plant intracellular Ras-group-related LRR protein 5
MQTL1.1	LOC112801499	poly(U)-specific endoribonuclease-B
MQTL1.1	LOC112801658	polyadenylate-binding protein RBP47C
MQTL1.1	LOC112802477	probable glycosyltransferase At5g25310
MQTL1.1	LOC112757127	probable hexokinase-like 2 protein
MQTL1.1	LOC112762754	probable histone H2B.3
MQTL1.1	LOC112803065	probable lipid phosphate phosphatase beta
MQTL1.1	LOC112801274	probable methyltransferase PMT14
MQTL1.1	LOC114924408	probable purine permease 11
MQTL1.1	LOC112801533	probable serine/threonine-protein kinase PBL19
MQTL1.1	LOC112800824	probable xyloglucan endotransglucosylase/hydrolase protein 6
MQTL1.1	LOC112710923	prohibitin-1, mitochondrial-like
MQTL1.1	LOC112713075	protein ALP1-like
MQTL1.1	LOC112802770	protein CWC15 homolog
MQTL1.1	LOC112717640	protein FAR1-RELATED SEQUENCE 9-like
MQTL1.1	LOC112801114	protein LOL1
MQTL1.1	LOC112803015	protein NRT1/ PTR FAMILY 6.3
MQTL1.1	LOC112801210	protein NRT1/ PTR FAMILY 7.3
MQTL1.1	LOC112710653	protein NSP-INTERACTING KINASE 1-like
MQTL1.1	LOC112801172	protein phosphatase 2C 29
MQTL1.1	LOC112707204	protein tesmin/TSO1-like CXC 2
MQTL1.1	LOC112802667	protein transport protein SEC16A homolog
MQTL1.1	LOC112802706	protein transport protein SEC16B homolog
MQTL1.1	LOC112777467	protein unc-13 homolog
MQTL1.1	LOC112803178	protein YABBY 4
MQTL1.1	LOC112716423	proteoglycan 4-like
MQTL1.1	LOC112801736	putative casein kinase II subunit beta-4
MQTL1.1	LOC112802317	putative dual specificity protein phosphatase DSP8
MQTL1.1	LOC112802727	putative glucuronosyltransferase PGSIP8
MQTL1.1	LOC112802227	putative glycerol-3-phosphate transporter 4
MQTL1.1	LOC112801353	putative invertase inhibitor
MQTL1.1	LOC112802943	putative lipid-binding protein AIR1
MQTL1.1	LOC112717181	putative protein FAR1-RELATED SEQUENCE 10
MQTL1.1	LOC112802219	ras-related protein RABD2c
MQTL1.1	LOC112801332	ras-related protein RABH1b-like
MQTL1.1	LOC112802039	ribosome maturation protein SBDS
MQTL1.1	LOC112801194	serine/threonine-protein kinase BSK2
MQTL1.1	LOC112801650	serine/threonine-protein kinase SAPK3
MQTL1.1	LOC112709679	uncharacterized protein YpeP-like
MQTL1.1	LOC112708090	uric acid degradation bifunctional protein TTL-like
MQTL1.1	LOC112802514	VAN3-binding protein
MQTL1.1	LOC112802779	vesicle-associated protein 1-2
MQTL1.1	LOC112771989	VQ motif-containing protein 25-like
MQTL1.1	LOC112801905	V-type proton ATPase subunit D
MQTL1.1	LOC112802633	WAT1-related protein At5g47470
MQTL1.1	LOC112803273	WD repeat-containing protein DWA2
MQTL1.1	LOC112803256	zinc finger A20 and AN1 domain-containing stress-associated protein 7
MQTL1.1	LOC112710366	zinc finger BED domain-containing protein RICESLEEPER 2-like
MQTL1.1	LOC114927795	zinc finger MYM-type protein 1-like
MQTL1.1	LOC112802657	zinc finger protein ZAT1
MQTL1.4	LOC112698090	(DL)-glycerol-3-phosphatase 2
MQTL1.4	LOC112695470	1-deoxy-D-xylulose 5-phosphate reductoisomerase, chloroplastic
MQTL1.4	LOC112696226	1-phosphatidylinositol-3-phosphate 5-kinase FAB1B
MQTL1.4	LOC112695541	2,3-bisphosphoglycerate-dependent phosphoglycerate mutase
MQTL1.4	LOC112804504	26S proteasome non-ATPase regulatory subunit 6 homolog
MQTL1.4	LOC112804062	28 kDa ribonucleoprotein, chloroplastic
MQTL1.4	LOC112714957	28S ribosomal RNA
MQTL1.4	LOC112730330	2-keto-3-deoxy-L-rhamnonate aldolase-like
MQTL1.4	LOC112701672	36.4 kDa proline-rich protein
MQTL1.4	LOC112697553	3-isopropylmalate dehydrogenase, chloroplastic-like
MQTL1.4	LOC112789615	3-ketoacyl-CoA synthase 4-like
MQTL1.4	LOC112696350	3-oxoacyl-[acyl-carrier-protein] synthase II, chloroplastic
MQTL1.4	LOC112702107	adenosine deaminase-like protein
MQTL1.4	LOC112804995	adenylate kinase 4
MQTL1.4	LOC112698689	ADP-ribosylation factor 1
MQTL1.4	LOC112698043	afadin- and alpha-actinin-binding protein A
MQTL1.4	LOC112699364	AFG1-like ATPase
MQTL1.4	LOC112805426	agamous-like MADS-box protein AGL19
MQTL1.4	LOC112696781	alpha/beta hydrolase domain-containing protein WAV2
MQTL1.4	LOC112696156	alpha-aminoadipic semialdehyde synthase
MQTL1.4	LOC112747925	alpha-L-fucosidase 1-like
MQTL1.4	LOC112695819	alpha-mannosidase I MNS5
MQTL1.4	LOC112698010	AP2-like ethylene-responsive transcription factor AIL5
MQTL1.4	LOC112777664	AP2-like ethylene-responsive transcription factor At1g16060
MQTL1.4	LOC112749865	APC membrane recruitment protein 1-like
MQTL1.4	LOC112701455	arogenate dehydrogenase 1, chloroplastic-like
MQTL1.4	LOC112733959	ATP synthase subunit beta, chloroplastic
MQTL1.4	LOC112701021	ATPase 8, plasma membrane-type
MQTL1.4	LOC112699776	AUGMIN subunit 8
MQTL1.4	LOC112701945	axial regulator YABBY 5
MQTL1.4	LOC112700072	B3 domain-containing protein LOC_Os12g40080
MQTL1.4	LOC112700056	B3 domain-containing transcription factor VRN1-like
MQTL1.4	LOC112803878	BAG family molecular chaperone regulator 1
MQTL1.4	LOC112701793	beta-1,4-mannosyl-glycoprotein 4-beta-N-acetylglucosaminyltransferase
MQTL1.4	LOC112701162	beta-amyrin 28-monooxygenase-like
MQTL1.4	LOC112697190	beta-galactosidase
MQTL1.4	LOC112695999	betaine aldehyde dehydrogenase 1, chloroplastic
MQTL1.4	LOC112776072	bidirectional sugar transporter SWEET5-like
MQTL1.4	LOC112701564	bifunctional purple acid phosphatase 26
MQTL1.4	LOC112701890	blue copper protein
MQTL1.4	LOC112696144	brefeldin A-inhibited guanine nucleotide-exchange protein 5
MQTL1.4	LOC112804183	BTB/POZ and TAZ domain-containing protein 1
MQTL1.4	LOC112700355	BTB/POZ domain-containing protein At2g24240
MQTL1.4	LOC112697465	caffeoylshikimate esterase
MQTL1.4	LOC112726980	caffeoylshikimate esterase-like
MQTL1.4	LOC112699760	calcineurin subunit B
MQTL1.4	LOC112701310	calcium uptake protein, mitochondrial
MQTL1.4	LOC112701576	calmodulin-binding receptor-like cytoplasmic kinase 3
MQTL1.4	LOC112701746	calmodulin-like protein 7
MQTL1.4	LOC112697000	casein kinase 1-like protein 1
MQTL1.4	LOC112701682	CCR4-NOT transcription complex subunit 10
MQTL1.4	LOC112699822	cellulose synthase A catalytic subunit 7 [UDP-forming]
MQTL1.4	LOC112736459	chlorophyll a-b binding protein CP26, chloroplastic-like
MQTL1.4	LOC112696955	chloroplast envelope membrane 70 kDa heat shock-related protein-like
MQTL1.4	LOC112697419	choline monooxygenase, chloroplastic
MQTL1.4	LOC112697288	cold-responsive protein kinase 1
MQTL1.4	LOC112805134	conserved oligomeric Golgi complex subunit 2
MQTL1.4	LOC112696214	conserved oligomeric Golgi complex subunit 3
MQTL1.4	LOC112805999	CRAL-TRIO domain-containing protein C3H8.02
MQTL1.4	LOC112697074	CRM-domain containing factor CFM3, chloroplastic/mitochondrial
MQTL1.4	LOC112804948	cyclin-dependent kinase G-2
MQTL1.4	LOC112805858	cysteine-rich receptor-like protein kinase 1
MQTL1.4	LOC112729513	cysteine-rich receptor-like protein kinase 2
MQTL1.4	LOC112742270	cytochrome c oxidase subunit 2-like
MQTL1.4	LOC112699205	cytochrome c oxidase subunit 6b-2
MQTL1.4	LOC112697113	cytokinin dehydrogenase 2
MQTL1.4	LOC112701013	DCN1-like protein 5
MQTL1.4	LOC112805782	DEAD-box ATP-dependent RNA helicase 20
MQTL1.4	LOC112803949	dehydration-responsive element-binding protein 1E-like
MQTL1.4	LOC112790216	DELLA protein RGL1-like
MQTL1.4	LOC112805317	deoxycytidylate deaminase
MQTL1.4	LOC112697202	DExH-box ATP-dependent RNA helicase DExH8-like
MQTL1.4	LOC112698834	diacylglycerol kinase 7
MQTL1.4	LOC112696987	diacylglycerol O-acyltransferase 1A
MQTL1.4	LOC112701056	dicer-like protein 4
MQTL1.4	LOC112702260	DNA ligase 1-like
MQTL1.4	LOC112696928	DNA primase small subunit
MQTL1.4	LOC112695361	dof zinc finger protein DOF5.6
MQTL1.4	LOC112701344	dynein regulatory complex subunit 6
MQTL1.4	LOC112695994	E2F transcription factor-like E2FE
MQTL1.4	LOC112727276	E3 ubiquitin-protein ligase AIRP2-like
MQTL1.4	LOC112805275	E3 ubiquitin-protein ligase At1g12760
MQTL1.4	LOC112699040	E3 ubiquitin-protein ligase XBAT32
MQTL1.4	LOC112700160	early nodulin-16
MQTL1.4	LOC112702814	EIN3-binding F-box protein 1
MQTL1.4	LOC112805566	elongation factor Ts
MQTL1.4	LOC112805545	elongation factor Tu, chloroplastic
MQTL1.4	LOC112697244	enhanced ethylene response protein 5
MQTL1.4	LOC112701960	equilibrative nucleotide transporter 8
MQTL1.4	LOC112805192	exocyst complex component EXO70B1
MQTL1.4	LOC112697250	extracellular ribonuclease
MQTL1.4	LOC112803849	FAM10 family protein At4g22670
MQTL1.4	LOC112695683	F-box/FBD/LRR-repeat protein At5g53840-like
MQTL1.4	LOC112696376	FCS-Like Zinc finger 14
MQTL1.4	LOC112698469	FGGY carbohydrate kinase domain-containing protein
MQTL1.4	LOC112702628	FK506-binding protein 4-like
MQTL1.4	LOC112695921	FKBP12-interacting protein of 37 kDa
MQTL1.4	LOC112698605	flavonoid 3-O-glucosyltransferase-like
MQTL1.4	LOC112756850	floral homeotic protein DEFICIENS
MQTL1.4	LOC112700397	formin-like protein 13
MQTL1.4	LOC112695282	formin-like protein 4
MQTL1.4	LOC112701605	formyltetrahydrofolate deformylase 1, mitochondrial
MQTL1.4	LOC112699490	gamma-glutamyl peptidase 3
MQTL1.4	LOC112735046	GATA zinc finger domain-containing protein 10-like
MQTL1.4	LOC112748466	germin-like protein 9-3
MQTL1.4	LOC112701895	glucan endo-1,3-beta-glucosidase 14
MQTL1.4	LOC112701515	glutamic acid-rich protein
MQTL1.4	LOC112751132	glutaminyl-peptide cyclotransferase-like
MQTL1.4	LOC112700617	glycerophosphodiester phosphodiesterase GDPDL7
MQTL1.4	LOC112699237	glycine-rich protein DOT1
MQTL1.4	LOC112697753	glycosyltransferase BC10
MQTL1.4	LOC112699067	GPI mannosyltransferase 3
MQTL1.4	LOC112696608	growth-regulating factor 1
MQTL1.4	LOC112696500	guanine nucleotide-binding protein subunit gamma 3
MQTL1.4	LOC112699302	HD domain-containing protein 2
MQTL1.4	LOC112699881	heat shock 70 kDa protein
MQTL1.4	LOC112697023	heat stress transcription factor A-2
MQTL1.4	LOC112805965	heme-binding protein 2
MQTL1.4	LOC112701435	heparanase-like protein 3
MQTL1.4	LOC112699506	heptahelical transmembrane protein 2
MQTL1.4	LOC112805533	high-affinity nitrate transporter 3.1
MQTL1.4	LOC112805713	histone deacetylase 6
MQTL1.4	LOC112699991	histone-lysine N-methyltransferase SETD2-like
MQTL1.4	LOC112701140	homeobox protein knotted-1-like 4
MQTL1.4	LOC112697331	homeobox-leucine zipper protein HOX1-like
MQTL1.4	LOC112697918	homogentisate phytyltransferase 1, chloroplastic
MQTL1.4	LOC112803982	hydroxymethylglutaryl-CoA synthase
MQTL1.4	LOC112754275	increased DNA methylation 1-like
MQTL1.4	LOC112695385	inositol-tetrakisphosphate 1-kinase 1
MQTL1.4	LOC112696422	inter-alpha-trypsin inhibitor heavy chain H3
MQTL1.4	LOC112731069	inverted formin-2-like
MQTL1.4	LOC112696978	IQ domain-containing protein IQM1
MQTL1.4	LOC112695392	iron-sulfur cluster assembly protein 1
MQTL1.4	LOC112696275	kinesin-like protein KIN-7B
MQTL1.4	LOC112700235	leucine aminopeptidase 1
MQTL1.4	LOC112695794	LIM domain-containing protein WLIM1
MQTL1.4	LOC112803729	LRR receptor-like serine/threonine-protein kinase FEI 1
MQTL1.4	LOC112725463	L-type lectin-domain containing receptor kinase S.6
MQTL1.4	LOC112804712	lysine histidine transporter 1-like
MQTL1.4	LOC112697911	lysine--tRNA ligase
MQTL1.4	LOC112697506	macrophage migration inhibitory factor homolog
MQTL1.4	LOC112804894	malate synthase, glyoxysomal
MQTL1.4	LOC112805522	manganese-dependent ADP-ribose/CDP-alcohol diphosphatase-like
MQTL1.4	LOC112697483	mannosyl-oligosaccharide 1,2-alpha-mannosidase MNS2
MQTL1.4	LOC112803746	maspardin
MQTL1.4	LOC112696625	mediator of RNA polymerase II transcription subunit 20a
MQTL1.4	LOC112701922	methyl-CpG-binding domain-containing protein 11
MQTL1.4	LOC112697792	mitochondrial outer membrane import complex protein METAXIN
MQTL1.4	LOC112698222	mitochondrial outer membrane protein porin 4
MQTL1.4	LOC112696868	mitogen-activated protein kinase kinase 2
MQTL1.4	LOC112803973	molybdenum cofactor sulfurase
MQTL1.4	LOC112728134	monodehydroascorbate reductase, seedling isozyme-like
MQTL1.4	LOC112701499	monogalactosyldiacylglycerol synthase 2, chloroplastic
MQTL1.4	LOC112742671	myb-like protein I
MQTL1.4	LOC112696801	myosin-17
MQTL1.4	LOC112699734	myosin-binding protein 7
MQTL1.4	LOC112805610	NAD(P)H-quinone oxidoreductase subunit 5, chloroplastic-like
MQTL1.4	LOC112700528	NADP-dependent glyceraldehyde-3-phosphate dehydrogenase
MQTL1.4	LOC112698055	NADPH--cytochrome P450 reductase 2
MQTL1.4	LOC112701628	N-alpha-acetyltransferase 35, NatC auxiliary subunit
MQTL1.4	LOC112701326	NEDD8 ultimate buster 1-like
MQTL1.4	LOC112724081	nifU-like protein 5, mitochondrial
MQTL1.4	LOC112697775	nitrate regulatory gene2 protein
MQTL1.4	LOC112700963	nod factor hydrolase protein 1-like
MQTL1.4	LOC112699543	nuclear pore complex protein NUP43
MQTL1.4	LOC112696772	nuclear transcription factor Y subunit A-7-like
MQTL1.4	LOC112695739	nucleobase-ascorbate transporter 6
MQTL1.4	LOC112700040	nucleoid-associated protein At4g30620, chloroplastic
MQTL1.4	LOC112697430	nucleolar and coiled-body phosphoprotein 1
MQTL1.4	LOC112805011	nucleolar protein 56
MQTL1.4	LOC112804562	nucleoside diphosphate kinase 2, chloroplastic
MQTL1.4	LOC112697051	nucleosome assembly protein 1;3
MQTL1.4	LOC112776270	nudix hydrolase 14, chloroplastic-like
MQTL1.4	LOC112696576	O-fucosyltransferase 35
MQTL1.4	LOC112695951	oleosin 16.4 kDa
MQTL1.4	LOC112696368	oligouridylate-binding protein 1
MQTL1.4	LOC112700371	omega-6 fatty acid desaturase, chloroplastic
MQTL1.4	LOC112697728	oxysterol-binding protein-related protein 4B
MQTL1.4	LOC112695371	pantothenate kinase 2
MQTL1.4	LOC112697123	pathogen-associated molecular patterns-induced protein A70
MQTL1.4	LOC112697674	pathogenesis-related homeodomain protein
MQTL1.4	LOC112698673	pathogenesis-related protein PR-1
MQTL1.4	LOC112696192	pectinesterase
MQTL1.4	LOC112696332	pectinesterase inhibitor 3
MQTL1.4	LOC112696174	pectinesterase/pectinesterase inhibitor PPE8B
MQTL1.4	LOC112696839	pentatricopeptide repeat-containing protein At4g32450, mitochondrial
MQTL1.4	LOC112697826	peroxidase 16
MQTL1.4	LOC112696964	peroxidase N
MQTL1.4	LOC112696303	peroxiredoxin Q, chloroplastic
MQTL1.4	LOC112695480	peroxisomal membrane protein PEX14
MQTL1.4	LOC112727198	peroxisomal nicotinamide adenine dinucleotide carrier-like
MQTL1.4	LOC112805386	PGR5-like protein 1A, chloroplastic
MQTL1.4	LOC112805335	phosphatidylinositol glycan anchor biosynthesis class U protein
MQTL1.4	LOC112700979	phosphatidylinositol-glycan biosynthesis class F protein
MQTL1.4	LOC112723981	phosphoenolpyruvate carboxylase 2-like
MQTL1.4	LOC112695335	phosphoenolpyruvate/phosphate translocator 1, chloroplastic
MQTL1.4	LOC112696263	phosphoinositide phosphatase SAC3
MQTL1.4	LOC112696758	phospholipid:diacylglycerol acyltransferase 1-like
MQTL1.4	LOC112701395	phosphopantothenoylcysteine decarboxylase subunit VHS3
MQTL1.4	LOC112697382	plant intracellular Ras-group-related LRR protein 6-like
MQTL1.4	LOC112806021	plant UBX domain-containing protein 10
MQTL1.4	LOC112697903	plasma membrane ATPase 4
MQTL1.4	LOC112696414	pollen receptor-like kinase 3
MQTL1.4	LOC112696849	pre-mRNA cleavage factor Im 25 kDa subunit 1
MQTL1.4	LOC112698705	probable 1-deoxy-D-xylulose-5-phosphate synthase 2, chloroplastic
MQTL1.4	LOC112701440	probable 2-oxoglutarate-dependent dioxygenase ANS
MQTL1.4	LOC112701415	probable anion transporter 6, chloroplastic
MQTL1.4	LOC112805950	probable apyrase 7
MQTL1.4	LOC112804910	probable aspartyl aminopeptidase
MQTL1.4	LOC112695400	probable boron transporter 2
MQTL1.4	LOC112804013	proline transporter 2
MQTL1.4	LOC112697492	proline-rich protein PRCC
MQTL1.4	LOC112701406	prostatic spermine-binding protein
MQTL1.4	LOC112696750	protein BIG GRAIN 1-like C
MQTL1.4	LOC112696764	protein Brevis radix-like 4
MQTL1.4	LOC112697523	protein CHLOROPLAST IMPORT APPARATUS 2
MQTL1.4	LOC112701255	protein CHLORORESPIRATORY REDUCTION 6, chloroplastic
MQTL1.4	LOC112805551	protein DEHYDRATION-INDUCED 19 homolog 5
MQTL1.4	LOC112803899	protein DETOXIFICATION 49-like
MQTL1.4	LOC112696689	protein ELF4-LIKE 4
MQTL1.4	LOC112701068	protein ENHANCED DISEASE RESISTANCE 2
MQTL1.4	LOC112695531	protein EXECUTER 2, chloroplastic
MQTL1.4	LOC112739270	protein FAR-RED IMPAIRED RESPONSE 1-like
MQTL1.4	LOC112805397	protein FIZZY-RELATED 2
MQTL1.4	LOC112699286	protein FLX-like 4
MQTL1.4	LOC112698770	protein GLUTAMINE DUMPER 3
MQTL1.4	LOC112803966	protein HOTHEAD
MQTL1.4	LOC112805297	protein indeterminate-domain 16-like
MQTL1.4	LOC112805329	protein IQ-DOMAIN 14
MQTL1.4	LOC112804092	protein JINGUBANG
MQTL1.4	LOC112695903	protein JINGUBANG-like
MQTL1.4	LOC112695507	protein KINESIN LIGHT CHAIN-RELATED 1
MQTL1.4	LOC112695968	protein LATERAL ORGAN BOUNDARIES
MQTL1.4	LOC112696481	protein LURP-one-related 6
MQTL1.4	LOC112695649	protein MAIN-LIKE 1-like
MQTL1.4	LOC112804079	protein MHF2 homolog
MQTL1.4	LOC112805867	protein MICRORCHIDIA 6
MQTL1.4	LOC112805925	protein MODIFIER OF SNC1 1
MQTL1.4	LOC112699913	protein MULTIPOLAR SPINDLE 1
MQTL1.4	LOC112805727	protein NBR1 homolog
MQTL1.4	LOC112804375	protein NOI4
MQTL1.4	LOC112695617	protein NUCLEAR FUSION DEFECTIVE 2
MQTL1.4	LOC112701293	protein NUCLEAR FUSION DEFECTIVE 4
MQTL1.4	LOC112803800	protein ODORANT1
MQTL1.4	LOC112696854	protein phosphatase 2C 50
MQTL1.4	LOC112701333	protein PHOX1
MQTL1.4	LOC112696794	protein PLASTID MOVEMENT IMPAIRED 1-RELATED 1-like
MQTL1.4	LOC112701363	protein S-acyltransferase 24
MQTL1.4	LOC112697473	protein SMAX1-LIKE 4
MQTL1.4	LOC112805413	protein STAY-GREEN, chloroplastic
MQTL1.4	LOC112804284	protein STICHEL-like 2
MQTL1.4	LOC112698914	protein SUPPRESSOR OF MAX2 1
MQTL1.4	LOC112776453	protein TAPETUM DETERMINANT 1
MQTL1.4	LOC112696383	protein TIFY 10A
MQTL1.4	LOC112697444	protein TRANSPARENT TESTA 9
MQTL1.4	LOC112697323	protein trichome birefringence-like 5
MQTL1.4	LOC112698237	protein YIPF6 homolog
MQTL1.4	LOC112804069	protein-L-isoaspartate O-methyltransferase 1-like
MQTL1.4	LOC112698754	PTI1-like tyrosine-protein kinase At3g15890
MQTL1.4	LOC112701447	pyrophosphate-energized vacuolar membrane proton pump
MQTL1.4	LOC112805513	quinolinate synthase, chloroplastic
MQTL1.4	LOC112695730	rac-like GTP-binding protein ARAC8
MQTL1.4	LOC112754648	receptor like protein 21
MQTL1.4	LOC112804216	receptor-like protein kinase FERONIA
MQTL1.4	LOC112749717	receptor-like serine/threonine-protein kinase ALE2
MQTL1.4	LOC112805321	replication factor C subunit 2
MQTL1.4	LOC112698020	replication protein A 32 kDa subunit B
MQTL1.4	LOC112696724	replication protein A 70 kDa DNA-binding subunit A
MQTL1.4	LOC112700580	replication termination factor 2
MQTL1.4	LOC112700433	reticulon-like protein B21
MQTL1.4	LOC112723881	rhicadhesin receptor-like
MQTL1.4	LOC112726759	riboflavin biosynthesis protein PYRD, chloroplastic-like
MQTL1.4	LOC112699575	ribonuclease H2 subunit C
MQTL1.4	LOC112805027	ribonuclease J
MQTL1.4	LOC112698177	ribosomal lysine N-methyltransferase 1
MQTL1.4	LOC112697272	ribosomal RNA processing protein 1 homolog
MQTL1.4	LOC112695889	ribosomal RNA small subunit methyltransferase G
MQTL1.4	LOC112698000	ribulose bisphosphate carboxylase small chain, chloroplastic
MQTL1.4	LOC112698978	RING-H2 finger protein ATL56
MQTL1.4	LOC112697517	RNA-binding KH domain-containing protein PEPPER
MQTL1.4	LOC112695656	RNA-dependent RNA polymerase 2
MQTL1.4	LOC112699221	rop guanine nucleotide exchange factor 5-like
MQTL1.4	LOC112696340	RRP12-like protein
MQTL1.4	LOC112696063	S-adenosylmethionine synthase 2-like
MQTL1.4	LOC112700024	serine carboxypeptidase 24
MQTL1.4	LOC112695569	serine/threonine-protein kinase STY13
MQTL1.4	LOC112695912	short-chain dehydrogenase TIC 32, chloroplastic
MQTL1.4	LOC112700124	signal recognition particle receptor subunit alpha
MQTL1.4	LOC112699975	UPF0057 membrane protein At4g30660
MQTL1.4	LOC112805456	UPF0496 protein At1g20180
MQTL1.4	LOC112804268	uric acid degradation bifunctional protein TTL
MQTL1.4	LOC112805102	uridine kinase-like protein 1, chloroplastic
MQTL1.4	LOC112696748	vacuolar protein sorting-associated protein 2 homolog 1
MQTL1.4	LOC112696126	vacuolar protein sorting-associated protein 27
MQTL1.4	LOC112700656	VAMP-like protein YKT61
MQTL1.4	LOC112699109	VAN3-binding protein
MQTL1.4	LOC112740961	vegetative cell wall protein gp1-like
MQTL1.4	LOC112699157	very-long-chain aldehyde decarbonylase CER3
MQTL1.4	LOC112701664	vesicle-associated membrane protein 711
MQTL1.4	LOC112805305	vesicle-fusing ATPase
MQTL1.4	LOC112804140	vignain
MQTL1.4	LOC112697808	villin-4
MQTL1.4	LOC112697986	VIN3-like protein 2
MQTL1.4	LOC112700946	wall-associated receptor kinase 5
MQTL1.4	LOC112697943	WASH complex subunit 1
MQTL1.4	LOC112695708	WAT1-related protein At3g28050
MQTL1.4	LOC112699173	WAT1-related protein At4g28040
MQTL1.4	LOC112697166	WD-40 repeat-containing protein MSI4-like
MQTL1.4	LOC112701618	xylogalacturonan beta-1,3-xylosyltransferase
MQTL1.4	LOC112698359	xyloglucan endotransglucosylase/hydrolase protein 24
MQTL1.4	LOC112777468	xylose isomerase
MQTL1.4	LOC112698296	zinc finger protein 2
MQTL1.4	LOC112698721	zinc finger protein CONSTANS-LIKE 5
MQTL1.7	LOC112695582	aldehyde dehydrogenase family 2 member B4, mitochondrial
MQTL1.7	LOC112744386	aldehyde dehydrogenase family 2 member B4, mitochondrial-like
MQTL1.7	LOC112744093	aldehyde dehydrogenase family 2 member C4-like
MQTL1.7	LOC112695800	calmodulin-binding protein 60 A
MQTL1.7	LOC112695525	CASP-like protein 4A3
MQTL1.7	LOC112743141	extensin-like
MQTL1.7	LOC112695866	pentatricopeptide repeat-containing protein At2g27800, mitochondrial
MQTL1.7	LOC112695612	probable alpha,alpha-trehalose-phosphate synthase [UDP-forming] 9
MQTL1.7	LOC112695663	probable inactive receptor kinase At2g26730
MQTL1.7	LOC112695699	protease Do-like 9
MQTL1.7	LOC112745036	protein FAR1-RELATED SEQUENCE 5-like
MQTL1.7	LOC112695848	putative DNA glycosylase At3g47830
MQTL1.7	LOC112744630	putative F-box protein At1g67623
MQTL1.7	LOC112695748	putative uncharacterized protein DDB_G0287413
MQTL1.7	LOC112776132	RING-H2 finger protein ATL47-like
MQTL1.7	LOC112711169	small nucleolar RNA R71
MQTL2.1	LOC112736802	F-box protein SKIP17
MQTL2.1	LOC112736818	COMPASS-like H3K4 histone methylase component WDR5B
MQTL2.3	LOC112741848	26S proteasome regulatory subunit 4 homolog A
MQTL2.3	LOC112741314	3-oxoacyl-[acyl-carrier-protein] synthase, mitochondrial
MQTL2.3	LOC112741928	5-oxoprolinase
MQTL2.3	LOC112762612	5S ribosomal RNA
MQTL2.3	LOC112741073	ABC transporter C family member 5
MQTL2.3	LOC112742162	ABC transporter G family member 24
MQTL2.3	LOC112723378	acanthoscurrin-2-like
MQTL2.3	LOC112741990	actin-depolymerizing factor 2
MQTL2.3	LOC112742410	adenylate kinase 1, chloroplastic
MQTL2.3	LOC112741294	alcohol dehydrogenase class-3
MQTL2.3	LOC112741238	ammonium transporter 1 member 4
MQTL2.3	LOC112742028	arginine biosynthesis bifunctional protein ArgJ, chloroplastic
MQTL2.3	LOC112742250	AUGMIN subunit 4-like
MQTL2.3	LOC112740997	auxin-responsive protein IAA11
MQTL2.3	LOC112722883	B3 domain-containing protein Os03g0622100-like
MQTL2.3	LOC112741298	bifunctional protein FolD 1, mitochondrial
MQTL2.3	LOC112741047	CAAX prenyl protease 2-like
MQTL2.3	LOC114924718	cell division cycle protein 48 homolog pseudogene
MQTL2.3	LOC112741892	CLIP-associated protein
MQTL2.3	LOC112741134	dihydroorotase, mitochondrial
MQTL2.3	LOC112742419	DNA topoisomerase 6 subunit A-like
MQTL2.3	LOC112740922	DNA-directed RNA polymerases I and III subunit rpac1
MQTL2.3	LOC112741765	dolichyl-diphosphooligosaccharide--protein glycosyltransferase subunit 4A
MQTL2.3	LOC112741245	E3 ubiquitin ligase PQT3-like
MQTL2.3	LOC112741378	FT-interacting protein 3
MQTL2.3	LOC112741533	gamma-soluble NSF attachment protein
MQTL2.3	LOC112723014	gamma-soluble NSF attachment protein-like
MQTL2.3	LOC112723421	GDP-fucose transporter 1-like
MQTL2.3	LOC112723266	GDSL esterase/lipase At4g28780
MQTL2.3	LOC112741603	glutaredoxin-C5, chloroplastic
MQTL2.3	LOC112741164	glutathione S-transferase 1-like
MQTL2.3	LOC112742516	glutathione S-transferase L3
MQTL2.3	LOC112740956	glutathionyl-hydroquinone reductase YqjG
MQTL2.3	LOC112741814	glycine-rich protein 5
MQTL2.3	LOC112742002	GPI mannosyltransferase 1-like
MQTL2.3	LOC112740962	histone-lysine N-methyltransferase SUVR4-like
MQTL2.3	LOC112741654	inorganic phosphate transporter 1-11-like
MQTL2.3	LOC112723372	involucrin-like
MQTL2.3	LOC112742153	kinesin-like protein KIN-5B
MQTL2.3	LOC112740989	MDIS1-interacting receptor like kinase 1
MQTL2.3	LOC112741029	mitochondrial import receptor subunit TOM9-2
MQTL2.3	LOC112741096	mitochondrial inner membrane protease ATP23 homolog
MQTL2.3	LOC112741407	myosin-6
MQTL2.3	LOC112741056	NADH dehydrogenase [ubiquinone] 1 alpha subcomplex subunit 9, mitochondrial
MQTL2.3	LOC112741583	non-structural maintenance of chromosomes element 1 homolog
MQTL2.3	LOC112741950	nucleolar protein 14
MQTL2.3	LOC112741124	pectin acetylesterase 12-like
MQTL2.3	LOC112741449	pentatricopeptide repeat-containing protein At3g18020
MQTL2.3	LOC112742364	phosphatidate phosphatase PAH1
MQTL2.3	LOC112723475	phosphopantothenoylcysteine decarboxylase subunit VHS3-like
MQTL2.3	LOC112741622	photosystem I reaction center subunit IV B, chloroplastic
MQTL2.3	LOC112741035	photosystem II reaction center PSB28 protein, chloroplastic
MQTL2.3	LOC112741022	plasmodesmata-located protein 1
MQTL2.3	LOC112741723	probable ADP-ribosylation factor GTPase-activating protein AGD6
MQTL2.3	LOC112742041	probable histone H2B.3
MQTL2.3	LOC112740968	probable inactive histone-lysine N-methyltransferase SUVR2
MQTL2.3	LOC112741593	probable indole-3-pyruvate monooxygenase YUCCA5
MQTL2.3	LOC112741523	probable lysine-specific demethylase JMJ14
MQTL2.3	LOC112742330	probable pectate lyase 4
MQTL2.3	LOC112741856	probable prefoldin subunit 4
MQTL2.3	LOC112741187	probable protein S-acyltransferase 17
MQTL2.3	LOC112742321	probable RNA-binding protein EIF1AD
MQTL2.3	LOC112742491	probable serine/threonine-protein kinase PBL7
MQTL2.3	LOC112723149	probable trehalose-phosphate phosphatase F
MQTL2.3	LOC112722893	protein FAR1-RELATED SEQUENCE 5-like
MQTL2.3	LOC112741012	protein kish
MQTL2.3	LOC112741616	protein LOW PSII ACCUMULATION 1, chloroplastic
MQTL2.3	LOC112741664	protein MIS12 homolog
MQTL2.3	LOC112742267	protein ROOT INITIATION DEFECTIVE 3
MQTL2.3	LOC112742279	protein SLOW GREEN 1, chloroplastic
MQTL2.3	LOC112742301	protein SODIUM POTASSIUM ROOT DEFECTIVE 2
MQTL2.3	LOC112742200	protein YELLOW LEAF 1, choloroplastic
MQTL2.3	LOC112723341	proteoglycan 4-like
MQTL2.3	LOC112741921	putative DEAD-box ATP-dependent RNA helicase 33
MQTL2.3	LOC112741228	putative disease resistance RPP13-like protein 1
MQTL2.3	LOC112741307	putative exosome complex component rrp40
MQTL2.3	LOC112741911	putative F-box protein PP2-B12
MQTL2.3	LOC112741000	putative G3BP-like protein
MQTL2.3	LOC112722796	putative nuclease HARBI1
MQTL2.3	LOC112723322	putative pentatricopeptide repeat-containing protein At1g56570
MQTL2.3	LOC112742122	RAN GTPase-activating protein 1
MQTL2.3	LOC112741679	receptor-like protein 33
MQTL2.3	LOC112722847	receptor-like protein kinase FERONIA
MQTL2.3	LOC112741366	ribokinase
MQTL2.3	LOC112723026	serine/threonine-protein kinase BSK3-like
MQTL2.3	LOC112722855	serine/threonine-protein phosphatase 7 long form homolog
MQTL2.3	LOC112741965	short-chain dehydrogenase TIC 32, chloroplastic
MQTL2.3	LOC112718709	signaling peptide TAXIMIN 1
MQTL2.3	LOC112742053	soluble inorganic pyrophosphatase 4
MQTL2.3	LOC112722780	splicing factor 3B subunit 4-like
MQTL2.3	LOC112742527	TBC1 domain family member 8B
MQTL2.3	LOC112741647	tetraspanin-20
MQTL2.3	LOC112741213	tetratricopeptide repeat protein 4 homolog
MQTL2.3	LOC112741994	THO complex subunit 7A
MQTL2.3	LOC112740877	vacuolar protein sorting-associated protein 41 homolog
MQTL2.3	LOC112742093	WAT1-related protein At2g37460
MQTL2.3	LOC112741328	WD repeat-containing protein WDS homolog
MQTL2.3	LOC112741384	zinc finger BED domain-containing protein RICESLEEPER 3
MQTL2.3	LOC112741867	zinc finger HIT domain-containing protein 3
MQTL2.3	LOC114924730	zinc finger MYM-type protein 1-like
MQTL2.3	LOC112742145	zinc finger protein ZAT11
MQTL3.1	LOC112789839	26S proteasome non-ATPase regulatory subunit 2 homolog A
MQTL3.1	LOC112789810	39S ribosomal protein L47, mitochondrial
MQTL3.1	LOC112774257	3-ketoacyl-CoA synthase 4-like
MQTL3.1	LOC112789713	5' exonuclease Apollo
MQTL3.1	LOC112773600	acetyl-coenzyme A carboxylase carboxyl transferase subunit beta, chloroplastic-like
MQTL3.1	LOC112789603	aconitate hydratase, cytoplasmic
MQTL3.1	LOC112789795	activating signal cointegrator 1 complex subunit 2 homolog
MQTL3.1	LOC112789861	acyl-coenzyme A oxidase 3, peroxisomal
MQTL3.1	LOC112789491	adenylate kinase, chloroplastic
MQTL3.1	LOC112789521	alcohol-forming fatty acyl-CoA reductase
MQTL3.1	LOC112789783	alpha-1,6-mannosyl-glycoprotein 2-beta-N-acetylglucosaminyltransferase
MQTL3.1	LOC112789531	aluminum-activated malate transporter 2
MQTL3.1	LOC112789787	aminodeoxychorismate synthase, chloroplastic
MQTL3.1	LOC112773206	APO protein 2, chloroplastic-like
MQTL3.1	LOC112789529	apoptosis-inducing factor homolog A
MQTL3.1	LOC112789593	aquaporin SIP1-2
MQTL3.1	LOC112789598	autophagy-related protein 8d
MQTL3.1	LOC112789579	auxin-induced protein 15A-like
MQTL3.1	LOC114924081	auxin-induced protein X10A-like
MQTL3.1	LOC112789867	basic leucine zipper 61
MQTL3.1	LOC112789591	B-cell receptor-associated protein 31
MQTL3.1	LOC112789535	BEL1-like homeodomain protein 1
MQTL3.1	LOC112789697	beta-amylase
MQTL3.1	LOC112789721	beta-galactosidase
MQTL3.1	LOC112789694	BTB/POZ domain-containing protein At3g22104
MQTL3.1	LOC112789702	calcium-binding protein KRP1
MQTL3.1	LOC112789685	calcium-transporting ATPase 4, plasma membrane-type
MQTL3.1	LOC112789796	callose synthase 12
MQTL3.1	LOC112789794	CASP-like protein 1C1
MQTL3.1	LOC112789895	cation-chloride cotransporter 1-like
MQTL3.1	LOC112789573	cellulose synthase-like protein H1
MQTL3.1	LOC112773444	chaperone protein dnaJ 15-like
MQTL3.1	LOC112789494	chloroplast envelope quinone oxidoreductase homolog
MQTL3.1	LOC112789682	chromatin-remodeling ATPase INO80
MQTL3.1	LOC112789862	cinnamoyl-CoA reductase 1-like
MQTL3.1	LOC112774114	clathrin light chain 1-like
MQTL3.1	LOC112789536	coiled-coil domain-containing protein R3HCC1L
MQTL3.1	LOC112789571	condensin complex subunit 2
MQTL3.1	LOC112789519	COX assembly mitochondrial protein 2 homolog
MQTL3.1	LOC112769688	cysteine-rich repeat secretory protein 38-like
MQTL3.1	LOC112789729	cytochrome b6-f complex iron-sulfur subunit, chloroplastic
MQTL3.1	LOC112789513	DEAD-box ATP-dependent RNA helicase FANCM
MQTL3.1	LOC112769714	derlin-1
MQTL3.1	LOC112789736	diacylglycerol kinase 5-like
MQTL3.1	LOC112789590	dirigent protein 23
MQTL3.1	LOC112789592	DNA repair protein RAD16
MQTL3.1	LOC112789485	DNA repair RAD52-like protein 1, mitochondrial
MQTL3.1	LOC112789671	DNA-(apurinic or apyrimidinic site) lyase, chloroplastic
MQTL3.1	LOC112789845	dnaJ homolog subfamily B member 1
MQTL3.1	LOC112789555	dnaJ protein homolog
MQTL3.1	LOC112789894	dTDP-3,4-didehydro-2,6-dideoxy-alpha-D-glucose 3-reductase-like
MQTL3.1	LOC112769919	DUF724 domain-containing protein 3
MQTL3.1	LOC112789786	E3 ubiquitin-protein ligase RMA1H1
MQTL3.1	LOC112769856	early nodulin-like protein 1
MQTL3.1	LOC112789762	ELMO domain-containing protein A
MQTL3.1	LOC112789583	enhancer of polycomb homolog 2
MQTL3.1	LOC112789730	equilibrative nucleotide transporter 3
MQTL3.1	LOC112789676	eukaryotic translation initiation factor 3 subunit E
MQTL3.1	LOC112772946	exopolyphosphatase PRUNE1-like
MQTL3.1	LOC112789777	expansin-A20
MQTL3.1	LOC112789778	expansin-B3
MQTL3.1	LOC112789740	external alternative NAD(P)H-ubiquinone oxidoreductase B1, mitochondrial
MQTL3.1	LOC112789566	fasciclin-like arabinogalactan protein 15
MQTL3.1	LOC112774522	F-box/kelch-repeat protein SKIP6-like
MQTL3.1	LOC112789696	formin-like protein 3
MQTL3.1	LOC112789508	FT-interacting protein 7
MQTL3.1	LOC112789633	GATA transcription factor 1
MQTL3.1	LOC112773349	GATA zinc finger domain-containing protein 10-like
MQTL3.1	LOC112789483	GDSL esterase/lipase At1g71250
MQTL3.1	LOC112789865	glucosidase 2 subunit beta
MQTL3.1	LOC112789610	glutamate receptor 3.4
MQTL3.1	LOC112789747	glutamic acid-rich protein
MQTL3.1	LOC112789683	glycerol-3-phosphate dehydrogenase [NAD(+)] GPDHC1, cytosolic
MQTL3.1	LOC112773313	glycine-rich cell wall structural protein
MQTL3.1	LOC112773151	glycine-rich cell wall structural protein 1
MQTL3.1	LOC112789554	glycosyltransferase BC10
MQTL3.1	LOC112789872	golgin candidate 6
MQTL3.1	LOC112789790	GPI-anchored protein LLG2
MQTL3.1	LOC112789824	GRF1-interacting factor 3
MQTL3.1	LOC112789552	GTPase LSG1-2
MQTL3.1	LOC112789864	GTP-binding protein TypA/BipA homolog
MQTL3.1	LOC112789692	G-type lectin S-receptor-like serine/threonine-protein kinase SD3-1
MQTL3.1	LOC112789753	H/ACA ribonucleoprotein complex non-core subunit NAF1
MQTL3.1	LOC112769823	heavy metal-associated isoprenylated plant protein 3-like
MQTL3.1	LOC112773793	heparanase-like protein 2
MQTL3.1	LOC112789630	heterogeneous nuclear ribonucleoprotein 1
MQTL3.1	LOC112789846	homeobox-DDT domain protein RLT2
MQTL3.1	LOC112789614	homeobox-leucine zipper protein HDG2
MQTL3.1	LOC112789890	hydroxyisourate hydrolase
MQTL3.1	LOC112789544	importin subunit alpha-9
MQTL3.1	LOC112789758	indole-3-acetic acid-amido synthetase GH3.10-like
MQTL3.1	LOC112789701	indole-3-acetic acid-amido synthetase GH3.6
MQTL3.1	LOC112789619	isocitrate lyase 1
MQTL3.1	LOC112789546	J domain-containing protein spf31
MQTL3.1	LOC112789883	ketol-acid reductoisomerase, chloroplastic
MQTL3.1	LOC112789775	lanC-like protein GCL2
MQTL3.1	LOC112789820	leucine-rich repeat extensin-like protein 4
MQTL3.1	LOC112769909	LOB domain-containing protein 12
MQTL3.1	LOC112789797	mannan endo-1,4-beta-mannosidase 2
MQTL3.1	LOC112789596	membrane metalloprotease ARASP, chloroplastic
MQTL3.1	LOC112789588	mitogen-activated protein kinase kinase kinase 18
MQTL3.1	LOC112789853	MLO-like protein 9
MQTL3.1	LOC112789744	monocopper oxidase-like protein SKU5
MQTL3.1	LOC112769552	monooxygenase 1
MQTL3.1	LOC112789851	monothiol glutaredoxin-S9
MQTL3.1	LOC112773114	mucin-2-like
MQTL3.1	LOC112789848	NAC domain-containing protein 73
MQTL3.1	LOC112789512	NAD(P)H-quinone oxidoreductase subunit T, chloroplastic
MQTL3.1	LOC112789522	NDR1/HIN1-like protein 1
MQTL3.1	LOC112789602	NEDD8-activating enzyme E1 regulatory subunit AXR1
MQTL3.1	LOC112789805	O-acyltransferase WSD1
MQTL3.1	LOC112789858	OPA3-like protein
MQTL3.1	LOC112789568	outer envelope protein 61
MQTL3.1	LOC112789498	patellin-3
MQTL3.1	LOC112769535	pectinesterase inhibitor 4
MQTL3.1	LOC112769543	pectinesterase inhibitor 4-like
MQTL3.1	LOC112789488	pentatricopeptide repeat-containing protein At5g47360
MQTL3.1	LOC112789670	peptide chain release factor PrfB3, chloroplastic
MQTL3.1	LOC112789622	peroxidase 39
MQTL3.1	LOC112789665	peroxisome biogenesis protein 22
MQTL3.1	LOC112789480	PHD finger protein At1g33420
MQTL3.1	LOC112789888	phosphoenolpyruvate carboxylase
MQTL3.1	LOC112789510	phosphoinositide phosphatase SAC1
MQTL3.1	LOC112789493	phospholipase SGR2
MQTL3.1	LOC112789814	phosphomannomutase
MQTL3.1	LOC112789720	phosphomevalonate kinase, peroxisomal
MQTL3.1	LOC112789870	PLASMODESMATA CALLOSE-BINDING PROTEIN 5
MQTL3.1	LOC112789542	polyadenylate-binding protein-interacting protein 7
MQTL3.1	LOC112789680	pre-rRNA-processing protein ESF2
MQTL3.1	LOC112789774	primary amine oxidase-like
MQTL3.1	LOC112789690	probable 2-isopropylmalate synthase
MQTL3.1	LOC112789781	protein ACCELERATED CELL DEATH 6-like
MQTL3.1	LOC112789479	protein BEARSKIN2
MQTL3.1	LOC112789608	protein DETOXIFICATION 40
MQTL3.1	LOC112769872	protein DMP7-like
MQTL3.1	LOC112789475	protein EXORDIUM-like 3
MQTL3.1	LOC112789545	protein FAF-like, chloroplastic
MQTL3.1	LOC112789649	protein FAM133
MQTL3.1	LOC112789627	protein FAR1-RELATED SEQUENCE 5
MQTL3.1	LOC112789541	protein FAR1-RELATED SEQUENCE 5
MQTL3.1	LOC112773460	protein FAR-RED ELONGATED HYPOCOTYL 3-like
MQTL3.1	LOC112774709	protein FAR-RED IMPAIRED RESPONSE 1-like
MQTL3.1	LOC112789891	protein LIGHT-DEPENDENT SHORT HYPOCOTYLS 10-like
MQTL3.1	LOC112789473	protein LOW PSII ACCUMULATION 2, chloroplastic
MQTL3.1	LOC112789750	protein LTO1 homolog
MQTL3.1	LOC112773246	protein MAIN-LIKE 1-like
MQTL3.1	LOC112789689	protein MIZU-KUSSEI 1-like
MQTL3.1	LOC112789834	protein Mpv17
MQTL3.1	LOC112789838	protein NUCLEAR FUSION DEFECTIVE 6, chloroplastic/mitochondrial
MQTL3.1	LOC112789477	protein ORANGE-GREEN, chloroplastic
MQTL3.1	LOC112789628	protein PAM71-homolog, chloroplastic
MQTL3.1	LOC112769576	protein PHOTOSYSTEM I ASSEMBLY 2, chloroplastic
MQTL3.1	LOC112773060	protein RER1B-like
MQTL3.1	LOC112789600	protein RRP6-like 3
MQTL3.1	LOC112789561	protein STRICTOSIDINE SYNTHASE-LIKE 3
MQTL3.1	LOC112789756	protein STRUBBELIG-RECEPTOR FAMILY 3
MQTL3.1	LOC112789737	protein THYLAKOID FORMATION1, chloroplastic
MQTL3.1	LOC112789818	protein TPX2
MQTL3.1	LOC112789621	protein translation factor SUI1 homolog
MQTL3.1	LOC112789878	protein trichome birefringence-like 39
MQTL3.1	LOC112789752	protein ULTRAPETALA 1
MQTL3.1	LOC112789574	protein usf
MQTL3.1	LOC112769585	proteinase inhibitor PSI-1.2-like
MQTL3.1	LOC112769591	proteinase inhibitor type-2 CEVI57
MQTL3.1	LOC112789782	putative [ribosomal protein S18]-alanine N-acetyltransferase
MQTL3.1	LOC112789560	putative axial regulator YABBY 2
MQTL3.1	LOC112789759	putative cell wall protein
MQTL3.1	LOC112769768	putative cyclin-D6-1
MQTL3.1	LOC112773809	putative protein TPRXL
MQTL3.1	LOC112789662	putative zinc finger protein CONSTANS-LIKE 11
MQTL3.1	LOC112789640	pyruvate kinase 1, cytosolic
MQTL3.1	LOC112789511	ran-binding protein M homolog
MQTL3.1	LOC112789863	ras-related protein RABA1f
MQTL3.1	LOC112789866	ras-related protein RABB1b
MQTL3.1	LOC112789530	receptor protein kinase TMK1
MQTL3.1	LOC112789489	receptor protein-tyrosine kinase CEPR2
MQTL3.1	LOC114927454	receptor-like protein kinase 5
MQTL3.1	LOC112789847	receptor-like protein kinase HSL1
MQTL3.1	LOC112789564	replication factor C subunit 1
MQTL3.1	LOC112789832	reticulon-like protein B17
MQTL3.1	LOC112789613	riboflavin synthase
MQTL3.1	LOC112789793	riboflavin synthase
MQTL3.1	LOC112789675	ribonuclease P protein subunit drpp30
MQTL3.1	LOC112789663	ribosome-recycling factor
MQTL3.1	LOC112789617	RING-box protein 1a
MQTL3.1	LOC112789817	RNA polymerase II subunit 5-mediating protein homolog
MQTL3.1	LOC112789486	RNA-binding protein 38
MQTL3.1	LOC112789655	RRP12-like protein
MQTL3.1	LOC112789755	secretory carrier-associated membrane protein 1
MQTL3.1	LOC112789876	seed biotin-containing protein SBP65
MQTL3.1	LOC112789884	senescence-specific cysteine protease SAG39
MQTL3.1	LOC112789611	septum-promoting GTP-binding protein 1
MQTL3.1	LOC112789490	serine/threonine-protein kinase-like protein CCR4
MQTL3.1	LOC112789887	transmembrane 9 superfamily member 12
MQTL3.1	LOC112789886	transmembrane 9 superfamily member 12
MQTL3.1	LOC112789856	trans-resveratrol di-O-methyltransferase
MQTL3.1	LOC112789658	tricyclene synthase EBOS, chloroplastic
MQTL3.1	LOC112789892	trihelix transcription factor ASIL2
MQTL3.1	LOC112789514	TVP38/TMEM64 family membrane protein slr0305
MQTL3.1	LOC112789828	U11/U12 small nuclear ribonucleoprotein 25 kDa protein
MQTL3.1	LOC112789559	ubiquitin carboxyl-terminal hydrolase 8-like
MQTL3.1	LOC112789476	UDP-glucuronate 4-epimerase 2
MQTL3.1	LOC112789672	UDP-N-acetylglucosamine--dolichyl-phosphate N-acetylglucosaminephosphotransferase
MQTL3.1	LOC112789470	UMP-CMP kinase
MQTL3.1	LOC112789712	universal stress protein PHOS34
MQTL3.1	LOC112789481	vacuolar protein sorting-associated protein 9A
MQTL3.1	LOC112789618	vascular-related unknown protein 1
MQTL3.1	LOC112789654	villin-2
MQTL3.1	LOC112789653	V-type proton ATPase subunit c''2
MQTL3.1	LOC112789659	xyloglucan endotransglucosylase/hydrolase protein 9
MQTL3.1	LOC112789688	zeatin O-glucosyltransferase
MQTL3.1	LOC112789666	zinc finger CCCH domain-containing protein 13
MQTL3.1	LOC112773053	zinc finger MYM-type protein 1-like
MQTL3.1	LOC112769737	zinc finger protein 862-like
MQTL3.1	LOC112789704	zinc finger protein CONSTANS-LIKE 2
MQTL3.1	LOC112789849	zinc finger protein MAGPIE
MQTL3.4	LOC112790112	3-deoxy-manno-octulosonate cytidylyltransferase, mitochondrial
MQTL3.4	LOC112790126	3-hydroxybutyryl-CoA dehydrogenase
MQTL3.4	LOC112792819	5S ribosomal RNA
MQTL3.4	LOC112790092	adenylate kinase 5, chloroplastic
MQTL3.4	LOC112790088	ankyrin repeat and zinc finger domain-containing protein 1
MQTL3.4	LOC112790116	beta-glucuronosyltransferase GlcAT14B
MQTL3.4	LOC112790073	cationic amino acid transporter 8, vacuolar
MQTL3.4	LOC112775707	cold-responsive protein kinase 1-like
MQTL3.4	LOC112790115	cytochrome c oxidase copper chaperone 2
MQTL3.4	LOC112790061	cytochrome P450 703A2
MQTL3.4	LOC112790085	DNA repair protein recA homolog 1, chloroplastic
MQTL3.4	LOC112790063	dol-P-Man:Man(6)GlcNAc(2)-PP-Dol alpha-1,2-mannosyltransferase
MQTL3.4	LOC112790097	E3 ubiquitin-protein ligase CCNB1IP1 homolog
MQTL3.4	LOC112790124	early nodulin-like protein 2
MQTL3.4	LOC112775730	ethylene-responsive transcription factor ERF115-like
MQTL3.4	LOC112790108	expansin-A12
MQTL3.4	LOC112790076	gibberellin 2-beta-dioxygenase 1
MQTL3.4	LOC112790082	glycerophosphodiester phosphodiesterase GDPDL3
MQTL3.4	LOC112790071	heme-binding protein 2
MQTL3.4	LOC112790104	homogentisate 1,2-dioxygenase
MQTL3.4	LOC112790066	isoleucine N-monooxygenase 2
MQTL3.4	LOC112775772	LEAF RUST 10 DISEASE-RESISTANCE LOCUS RECEPTOR-LIKE PROTEIN KINASE-like 1.2
MQTL3.4	LOC112790121	mediator of RNA polymerase II transcription subunit 25
MQTL3.4	LOC112790103	non-lysosomal glucosylceramidase
MQTL3.4	LOC112790111	pentatricopeptide repeat-containing protein At4g21705, mitochondrial
MQTL3.4	LOC112790070	peptide-N4-(N-acetyl-beta-glucosaminyl)asparagine amidase A
MQTL3.4	LOC112790086	phosphatase IMPL1, chloroplastic
MQTL3.4	LOC112790064	phosphoenolpyruvate carboxylase, housekeeping isozyme
MQTL3.4	LOC112790078	polyadenylate-binding protein-interacting protein 9
MQTL3.4	LOC112790068	polynucleotide 3'-phosphatase ZDP
MQTL3.4	LOC112790077	probable disease resistance protein At4g27220
MQTL3.4	LOC112790081	probable glutathione S-transferase parC
MQTL3.4	LOC112790129	probable protein phosphatase 2C 39
MQTL3.4	LOC112775649	proteasome activator subunit 4-like
MQTL3.4	LOC112775660	protein FAR1-RELATED SEQUENCE 5-like
MQTL3.4	LOC112775739	protein PNS1-like
MQTL3.4	LOC112770107	protein trichome birefringence-like 42
MQTL3.4	LOC112790122	proton pump-interactor 1
MQTL3.4	LOC112775779	putative lipid-transfer protein DIR1
MQTL3.4	LOC112790105	putative transcription factor bHLH107
MQTL3.4	LOC112790069	rab3 GTPase-activating protein non-catalytic subunit
MQTL3.4	LOC112770085	rac-like GTP-binding protein RHO1
MQTL3.4	LOC112790117	receptor-like serine/threonine-protein kinase NCRK
MQTL3.4	LOC112790127	ribosomal protein L11 methyltransferase
MQTL3.4	LOC112790123	single-stranded DNA-binding protein WHY3, chloroplastic
MQTL3.4	LOC112790107	thioredoxin 1
MQTL3.4	LOC112790058	tubulin gamma-1 chain
MQTL3.4	LOC112770115	tyrosine decarboxylase 1-like
MQTL3.4	LOC112790062	ubiquitin-conjugating enzyme E2 35
MQTL3.4	LOC112775748	uric acid degradation bifunctional protein TTL-like
MQTL3.4	LOC112775636	zinc finger MYM-type protein 1-like
MQTL3.7	LOC112775896	alpha/beta hydrolase domain-containing protein 17B pseudogene
MQTL3.7	LOC112790144	ATPase 8, plasma membrane-type
MQTL3.7	LOC112790150	calmodulin-binding protein 60 E
MQTL3.7	LOC112790146	class V chitinase CHIT5b-like
MQTL3.7	LOC112775843	cysteine-rich receptor-like protein kinase 7
MQTL3.7	LOC112790131	ethylene-responsive transcription factor 4
MQTL3.7	LOC112790142	leucine-rich repeat receptor-like protein kinase TDR
MQTL3.7	LOC112775835	peroxidase 4-like
MQTL3.7	LOC112790134	poly(A)-specific ribonuclease PARN-like
MQTL3.7	LOC112790135	probable aminotransferase TAT2
MQTL3.7	LOC112790141	probable E3 ubiquitin-protein ligase ZFP1
MQTL3.7	LOC112775876	probable WRKY transcription factor 31
MQTL3.7	LOC112775853	protein ENHANCED DISEASE RESISTANCE 2-like
MQTL3.7	LOC112790140	protein SAWADEE HOMEODOMAIN HOMOLOG 2
MQTL3.7	LOC112792869	small nucleolar RNA R71
MQTL3.7	LOC112790149	two-component response regulator ARR12
MQTL3.7	LOC112790152	VAMP-like protein YKT61
MQTL3.7	LOC112790138	very-long-chain aldehyde decarbonylase CER3
MQTL3.8	LOC112792524	9-cis-epoxycarotenoid dioxygenase NCED2, chloroplastic
MQTL3.8	LOC112792550	auxin response factor 6
MQTL3.8	LOC112792557	BAHD acyltransferase At5g47980
MQTL3.8	LOC112792523	cullin-4
MQTL3.8	LOC112792539	DEAD-box ATP-dependent RNA helicase 1
MQTL3.8	LOC112792521	DELLA protein GAIP-B
MQTL3.8	LOC112783997	E3 ubiquitin-protein ligase MPSR1-like
MQTL3.8	LOC112792562	F-box protein SKIP14
MQTL3.8	LOC112771746	glutaredoxin-C9-like
MQTL3.8	LOC112792552	hydroxyproline O-galactosyltransferase GALT2
MQTL3.8	LOC112792533	KH domain-containing protein At4g18375
MQTL3.8	LOC112792506	kinesin-like protein NACK1
MQTL3.8	LOC112792508	L-Ala-D/L-amino acid epimerase
MQTL3.8	LOC112792504	LEAF RUST 10 DISEASE-RESISTANCE LOCUS RECEPTOR-LIKE PROTEIN KINASE-like 1.2
MQTL3.8	LOC112792514	myosin-binding protein 2
MQTL3.8	LOC112792517	NAD(P)H-quinone oxidoreductase subunit L, chloroplastic
MQTL3.8	LOC112792534	ornithine aminotransferase, mitochondrial-like
MQTL3.8	LOC112792531	pentatricopeptide repeat-containing protein At5g66520
MQTL3.8	LOC112792553	phospholipase A1-Igamma3, chloroplastic-like
MQTL3.8	LOC112792537	probable inositol transporter 2
MQTL3.8	LOC112792554	probable mediator of RNA polymerase II transcription subunit 19b
MQTL3.8	LOC112792507	proline-rich receptor-like protein kinase PERK1
MQTL3.8	LOC112792530	protein TIFY 5A
MQTL3.8	LOC112792548	protein TRANSPARENT TESTA 1
MQTL3.8	LOC112792515	putative clathrin assembly protein At2g01600
MQTL3.8	LOC112792545	putative hydrolase C777.06c
MQTL3.8	LOC112792512	putative receptor-like protein kinase At4g00960
MQTL3.8	LOC112792518	putative ubiquitin-conjugating enzyme E2 38
MQTL3.8	LOC112792528	pyruvate dehydrogenase E1 component subunit beta-3, chloroplastic
MQTL3.8	LOC112792532	receptor like protein 29-like
MQTL3.8	LOC112792510	reticulon-like protein B9
MQTL3.8	LOC112792559	serine/threonine protein phosphatase 2A 59 kDa regulatory subunit B'
MQTL3.8	LOC112792561	signal recognition particle subunit SRP72
MQTL3.8	LOC112793603	small nucleolar RNA U3
MQTL3.8	LOC112771763	topless-related protein 1
MQTL3.8	LOC112792536	transcription factor TCP2
MQTL3.8	LOC112783976	transcription factor TCP2-like
MQTL3.8	LOC112792541	transcription termination factor MTEF1, chloroplastic-like
MQTL3.8	LOC112792516	transmembrane protein 214-B
MQTL3.8	LOC112792563	trihelix transcription factor GT-4
MQTL3.8	LOC112783965	universal stress protein PHOS32
MQTL3.8	LOC112792558	vinorine synthase
MQTL3.8	LOC112792503	zinc finger protein 4
MQTL4.2	LOC112795882	3-dehydrosphinganine reductase TSC10A
MQTL4.2	LOC112795780	acyl carrier protein 1, chloroplastic
MQTL4.2	LOC112795892	adenosine deaminase-like protein
MQTL4.2	LOC112795845	adenylate isopentenyltransferase 5, chloroplastic
MQTL4.2	LOC112795848	ADP-ribosylation factor-related protein 1
MQTL4.2	LOC112795822	aspartyl protease family protein At5g10770
MQTL4.2	LOC112795879	ATP-dependent (S)-NAD(P)H-hydrate dehydratase
MQTL4.2	LOC112795773	auxin response factor 1
MQTL4.2	LOC112795888	beta-glucosidase 46
MQTL4.2	LOC112795890	beta-glucosidase 46
MQTL4.2	LOC112795823	BI1-like protein
MQTL4.2	LOC112795819	BSD domain-containing protein 1
MQTL4.2	LOC112795818	calcium-binding protein 39
MQTL4.2	LOC112798331	chromatin structure-remodeling complex protein SYD
MQTL4.2	LOC112795804	chromatin-remodeling ATPase INO80
MQTL4.2	LOC112795781	classical arabinogalactan protein 25
MQTL4.2	LOC112795814	cytochrome c oxidase assembly factor 4 homolog, mitochondrial
MQTL4.2	LOC112795867	dihydroxy-acid dehydratase, chloroplastic
MQTL4.2	LOC112795843	DUF21 domain-containing protein At4g14240-like
MQTL4.2	LOC112795885	E3 ubiquitin-protein ligase RHF1A
MQTL4.2	LOC112795832	elongation factor Tu, mitochondrial
MQTL4.2	LOC112795837	endo-1,3;1,4-beta-D-glucanase
MQTL4.2	LOC112795838	endo-1,3;1,4-beta-D-glucanase-like
MQTL4.2	LOC112795824	F-box/kelch-repeat protein At3g23880
MQTL4.2	LOC112795816	F-box/LRR-repeat protein 4
MQTL4.2	LOC112795820	gibberellin 2-beta-dioxygenase 8
MQTL4.2	LOC112795887	glucose-1-phosphate adenylyltransferase large subunit 3, chloroplastic/amyloplastic
MQTL4.2	LOC112795889	glucose-6-phosphate/phosphate translocator 2, chloroplastic
MQTL4.2	LOC112795826	glutamine synthetase leaf isozyme, chloroplastic
MQTL4.2	LOC112795771	glycosyltransferase BC10
MQTL4.2	LOC112795870	G-type lectin S-receptor-like serine/threonine-protein kinase LECRK2
MQTL4.2	LOC112795834	guanylate kinase 3, chloroplastic
MQTL4.2	LOC112795849	heavy metal-associated isoprenylated plant protein 33
MQTL4.2	LOC112795801	histidine-containing phosphotransfer protein 1
MQTL4.2	LOC112795776	inactive beta-amylase 9
MQTL4.2	LOC112795765	KH domain-containing protein At1g09660/At1g09670
MQTL4.2	LOC112795798	LEC14B homolog
MQTL4.2	LOC112794154	leucine-rich repeat extensin-like protein 3
MQTL4.2	LOC112795839	mediator of RNA polymerase II transcription subunit 33A
MQTL4.2	LOC112795833	mitogen-activated protein kinase 15
MQTL4.2	LOC112795770	mitogen-activated protein kinase kinase kinase 17-like
MQTL4.2	LOC112795883	NEDD8-activating enzyme E1 catalytic subunit
MQTL4.2	LOC112795841	pentatricopeptide repeat-containing protein At5g19020, mitochondrial
MQTL4.2	LOC112795813	peptide methionine sulfoxide reductase B5
MQTL4.2	LOC112795886	peroxiredoxin-2F, mitochondrial
MQTL4.2	LOC112795825	PHD finger-like domain-containing protein 5B
MQTL4.2	LOC112795893	phospholipase A I
MQTL4.2	LOC112795794	probable 1-deoxy-D-xylulose-5-phosphate synthase, chloroplastic
MQTL4.2	LOC112795817	probable galacturonosyltransferase-like 4
MQTL4.2	LOC112795812	probable protein phosphatase 2C 35
MQTL4.2	LOC112795842	probable serine incorporator
MQTL4.2	LOC112795763	probable serine/threonine-protein kinase At1g09600
MQTL4.2	LOC112795803	prolyl 4-hydroxylase 2
MQTL4.2	LOC112795829	protein ABCI12, chloroplastic
MQTL4.2	LOC112795807	protein DMP2
MQTL4.2	LOC112795769	protein FAR1-RELATED SEQUENCE 11
MQTL4.2	LOC112795880	protein trichome birefringence-like 11
MQTL4.2	LOC112795809	putative E3 ubiquitin-protein ligase RF298
MQTL4.2	LOC112795766	ras-related protein RABA2a
MQTL4.2	LOC112795869	ras-related protein RABD1
MQTL4.2	LOC112795802	receptor-like cytosolic serine/threonine-protein kinase RBK2
MQTL4.2	LOC112795875	receptor-like protein EIX2
MQTL4.2	LOC112795762	regulator of nonsense transcripts UPF3
MQTL4.2	LOC112795891	RNA pseudouridine synthase 6, chloroplastic
MQTL4.2	LOC112795859	rust resistance kinase Lr10
MQTL4.2	LOC112795810	SAC3 family protein B
MQTL4.2	LOC112795815	S-adenosylmethionine decarboxylase proenzyme 4-like
MQTL4.2	LOC112795851	serine/threonine-protein phosphatase 7 long form homolog
MQTL4.2	LOC112798580	small nucleolar RNA R71
MQTL4.2	LOC112795796	squamosa promoter-binding-like protein 7
MQTL4.2	LOC112795873	stem-specific protein TSJT1-like
MQTL4.2	LOC112795797	sugar transporter ERD6-like 16
MQTL4.2	LOC112795861	suppressor of mec-8 and unc-52 protein homolog 2-like
MQTL4.2	LOC112794160	transcription factor MUTE
MQTL4.2	LOC112795777	tubby-like F-box protein 3
MQTL4.2	LOC112795846	TVP38/TMEM64 family membrane protein slr0305
MQTL4.2	LOC112798857	U6 spliceosomal RNA
MQTL4.2	LOC112795779	vesicle-associated protein 2-2
MQTL4.7	LOC112797804	1,4-dihydroxy-2-naphthoyl-CoA thioesterase 1
MQTL4.7	LOC112797826	30S ribosomal protein 2, chloroplastic
MQTL4.7	LOC112797985	60S ribosome subunit biogenesis protein NIP7 homolog
MQTL4.7	LOC112797970	6-phosphogluconate dehydrogenase, decarboxylating 2
MQTL4.7	LOC112797959	alpha/beta hydrolase domain-containing protein 17B
MQTL4.7	LOC112797791	amino acid transporter AVT1I
MQTL4.7	LOC112797788	aquaporin NIP2-1
MQTL4.7	LOC112797964	ATP sulfurylase 2
MQTL4.7	LOC112797789	ATP-dependent zinc metalloprotease FTSH 6, chloroplastic
MQTL4.7	LOC112797940	AUGMIN subunit 5
MQTL4.7	LOC112797947	auxin transport protein BIG
MQTL4.7	LOC112797949	auxin transport protein BIG-like
MQTL4.7	LOC112797842	BAG family molecular chaperone regulator 8, chloroplastic
MQTL4.7	LOC112797969	basic leucine zipper 43
MQTL4.7	LOC112795380	berberine bridge enzyme-like 17
MQTL4.7	LOC112797836	biorientation of chromosomes in cell division protein 1-like 1
MQTL4.7	LOC112797848	biotin carboxyl carrier protein of acetyl-CoA carboxylase, chloroplastic
MQTL4.7	LOC112797956	calcium/calmodulin-regulated receptor-like kinase 2
MQTL4.7	LOC112797989	cell division cycle protein 27 homolog B
MQTL4.7	LOC112797820	chorismate mutase 1, chloroplastic
MQTL4.7	LOC112797925	COBRA-like protein 4
MQTL4.7	LOC112797919	coumaroyl-CoA:anthocyanidin 3-O-glucoside-6''-O-coumaroyltransferase 2
MQTL4.7	LOC112795384	CSC1-like protein HYP1
MQTL4.7	LOC112797800	cyclic dof factor 2
MQTL4.7	LOC112797834	cyclic nucleotide-gated ion channel 2
MQTL4.7	LOC112797810	cystathionine gamma-synthase 1, chloroplastic
MQTL4.7	LOC112797930	cytochrome P450 85A
MQTL4.7	LOC112795427	cytokinin dehydrogenase 4
MQTL4.7	LOC112797799	DCN1-like protein
MQTL4.7	LOC112797935	developmental protein SEPALLATA 1
MQTL4.7	LOC112797960	DNA-directed RNA polymerase 2B, chloroplastic/mitochondrial-like
MQTL4.7	LOC112797952	dolichol-phosphate mannose synthase subunit 2
MQTL4.7	LOC112797939	E3 ubiquitin-protein ligase At3g02290
MQTL4.7	LOC112797838	EID1-like F-box protein 2
MQTL4.7	LOC112797815	ethylene-responsive transcription factor ERN1-like
MQTL4.7	LOC112797870	exocyst complex component EXO70E2
MQTL4.7	LOC112797805	expansin-A15
MQTL4.7	LOC112794478	expansin-A22-like
MQTL4.7	LOC112797849	F-box protein At5g39250
MQTL4.7	LOC112798009	F-box protein CPR1
MQTL4.7	LOC112795383	GDP-fucose transporter 1-like
MQTL4.7	LOC112797782	gibberellin-regulated protein 4
MQTL4.7	LOC112797869	glycine-rich RNA-binding protein 4, mitochondrial
MQTL4.7	LOC112797798	granule-bound starch synthase 2, chloroplastic/amyloplastic
MQTL4.7	LOC112797867	histone H3.2
MQTL4.7	LOC112794482	isoflavone 7-O-methyltransferase-like
MQTL4.7	LOC112797961	kanadaptin
MQTL4.7	LOC112797806	KH domain-containing protein HEN4
MQTL4.7	LOC112794497	late embryogenesis abundant protein 2
MQTL4.7	LOC112797972	light-harvesting complex-like protein OHP1, chloroplastic
MQTL4.7	LOC112797802	lipoate-protein ligase LplJ
MQTL4.7	LOC112797840	membrane-anchored ubiquitin-fold protein 2
MQTL4.7	LOC112794469	mini zinc finger protein 2-like
MQTL4.7	LOC112797780	myb-related protein 306
MQTL4.7	LOC112797809	NAC domain-containing protein 92
MQTL4.7	LOC112797873	ninja-family protein AFP3
MQTL4.7	LOC112797900	non-receptor tyrosine-protein kinase TYK2
MQTL4.7	LOC112797953	O-fucosyltransferase 27
MQTL4.7	LOC112797824	pentatricopeptide repeat-containing protein At1g80880, mitochondrial
MQTL4.7	LOC112795397	phenolic glucoside malonyltransferase 1
MQTL4.7	LOC114924131	phenolic glucoside malonyltransferase 1-like
MQTL4.7	LOC112797955	phosphatidylinositol 4-kinase gamma 7
MQTL4.7	LOC112797893	PI-PLC X domain-containing protein At5g67130
MQTL4.7	LOC112797988	probable 2,3-bisphosphoglycerate-independent phosphoglycerate mutase
MQTL4.7	LOC112795379	probable ATP-dependent RNA helicase DDX23
MQTL4.7	LOC112797803	probable calcium-binding protein CML30
MQTL4.7	LOC112795402	probable C-terminal domain small phosphatase
MQTL4.7	LOC112795429	probable disease resistance protein At4g27220
MQTL4.7	LOC112797936	probable E3 ubiquitin-protein ligase HERC4
MQTL4.7	LOC112797872	probable endo-1,3(4)-beta-glucanase ARB_01444
MQTL4.7	LOC112797822	probable mitochondrial saccharopine dehydrogenase-like oxidoreductase At5g39410
MQTL4.7	LOC112795403	probable receptor-like protein kinase At5g38990
MQTL4.7	LOC112797818	probable serine/threonine-protein kinase At1g54610
MQTL4.7	LOC112797998	probable tRNA (guanine(26)-N(2))-dimethyltransferase 1
MQTL4.7	LOC112797819	probable WRKY transcription factor 4
MQTL4.7	LOC112797983	proline dehydrogenase 2, mitochondrial
MQTL4.7	LOC112798005	proline-rich receptor-like protein kinase PERK8
MQTL4.7	LOC112797926	protein COBRA
MQTL4.7	LOC112798015	protein CROWDED NUCLEI 1
MQTL4.7	LOC112794474	protein DMP8-like
MQTL4.7	LOC112797796	protein FAR1-RELATED SEQUENCE 5
MQTL4.7	LOC112797990	protein FLX-like 2
MQTL4.7	LOC112795414	protein GLUTAMINE DUMPER 6
MQTL4.7	LOC112797973	protein GLUTAMINE DUMPER 6-like
MQTL4.7	LOC112795401	protein LONGIFOLIA 1
MQTL4.7	LOC112797793	protein NRT1/ PTR FAMILY 7.3
MQTL4.7	LOC112797976	protein NSP-INTERACTING KINASE 1
MQTL4.7	LOC112797868	protein RIK
MQTL4.7	LOC112797889	protein SPIRAL1-like 1
MQTL4.7	LOC112797992	protein trichome birefringence-like 19
MQTL4.7	LOC112797984	protein YIF1B
MQTL4.7	LOC112797894	putative disease resistance protein At1g50180
MQTL4.7	LOC112797910	putative F-box protein At4g21240
MQTL4.7	LOC112797911	putative F-box protein At4g21240
MQTL4.7	LOC112797945	putative pentatricopeptide repeat-containing protein At5g13230, mitochondrial
MQTL4.7	LOC112795412	putative UPF0481 protein At3g02645
MQTL4.7	LOC112797901	receptor like protein kinase S.2
MQTL4.7	LOC112797827	receptor-like protein 6
MQTL4.7	LOC112795387	receptor-like protein EIX1
MQTL4.7	LOC112795404	receptor-like protein kinase ANXUR2
MQTL4.7	LOC112797978	respiratory burst oxidase homolog protein B
MQTL4.7	LOC112797951	rhamnogalacturonan I rhamnosyltransferase 1
MQTL4.7	LOC112797974	ribosome biogenesis protein BRX1 homolog 2
MQTL4.7	LOC112797982	S-adenosylmethionine decarboxylase proenzyme
MQTL4.7	LOC112797871	serine carboxypeptidase-like 25
MQTL4.7	LOC112794496	short-chain dehydrogenase reductase ATA1
MQTL4.7	LOC112794498	short-chain dehydrogenase reductase ATA1-like
MQTL4.7	LOC112797946	signal recognition particle 54 kDa protein 2 pseudogene
MQTL4.7	LOC112799110	small nucleolar RNA U3
MQTL4.7	LOC112797814	SNF1-related protein kinase catalytic subunit alpha KIN10
MQTL4.7	LOC112794476	SNF1-related protein kinase catalytic subunit alpha KIN10-like
MQTL4.7	LOC112797923	solute carrier family 25 member 44
MQTL4.7	LOC112794499	stress-induced protein KIN2
MQTL4.7	LOC112797954	transcription factor BIM3
MQTL4.7	LOC112795382	transcription factor MYB106
MQTL4.7	LOC112797886	transcription factor TCP13
MQTL4.7	LOC112795409	transcription factor WER-like
MQTL4.7	LOC112797887	transcription initiation factor TFIID subunit 8
MQTL4.7	LOC112798016	translation initiation factor eIF-2B subunit delta
MQTL4.7	LOC112797811	transmembrane emp24 domain-containing protein p24delta7
MQTL4.7	LOC112798007	trehalase
MQTL4.7	LOC112797825	tRNA (guanosine(18)-2'-O)-methyltransferase
MQTL4.7	LOC112797937	truncated transcription factor CAULIFLOWER A
MQTL4.7	LOC112797980	ubiquitin-40S ribosomal protein S27a
MQTL4.7	LOC112797794	UDP-glycosyltransferase 72B1-like
MQTL4.7	LOC112797813	vesicle transport v-SNARE 13
MQTL4.7	LOC112794495	WAT1-related protein At1g68170-like
MQTL4.7	LOC112797965	WPP domain-interacting tail-anchored protein 1
MQTL4.7	LOC114927603	zinc finger BED domain-containing protein RICESLEEPER 1-like
MQTL4.7	LOC112795378	zinc finger MYM-type protein 1-like
MQTL4.7	LOC112797975	zinc finger protein CONSTANS-LIKE 2
MQTL4.7	LOC112797844	zinc finger RNA-binding protein
MQTL4.7	LOC112797781	zinc-finger homeodomain protein 9-like
MQTL5.1	LOC112800937	aldehyde oxidase GLOX-like
MQTL5.1	LOC112800921	alpha-amylase 3, chloroplastic
MQTL5.1	LOC112803319	ctenidin-3-like
MQTL5.1	LOC112800942	cysteine synthase
MQTL5.1	LOC112800962	eukaryotic translation initiation factor 2 subunit gamma
MQTL5.1	LOC112800923	glutamyl-tRNA(Gln) amidotransferase subunit A, chloroplastic/mitochondrial
MQTL5.1	LOC112800968	glutathione S-transferase U17
MQTL5.1	LOC112800945	homeobox-leucine zipper protein HAT5
MQTL5.1	LOC112800920	mitochondrial outer membrane protein porin of 36 kDa
MQTL5.1	LOC112803309	monodehydroascorbate reductase-like
MQTL5.1	LOC112800938	pectate lyase-like
MQTL5.1	LOC112800927	pentatricopeptide repeat-containing protein At2g02750
MQTL5.1	LOC112800931	probable LRR receptor-like serine/threonine-protein kinase At1g14390
MQTL5.1	LOC112800934	probable serine/threonine-protein kinase PIX7
MQTL5.1	LOC112804125	probable terpene synthase 2
MQTL5.1	LOC112800943	proteasome subunit beta type-4
MQTL5.1	LOC112803310	protein FAR1-RELATED SEQUENCE 5-like
MQTL5.1	LOC112800932	protein IQ-DOMAIN 31
MQTL5.1	LOC112800926	protein MAK16 homolog
MQTL5.1	LOC112800954	protein NRT1/ PTR FAMILY 2.13
MQTL5.1	LOC112800947	protein PTST homolog 2, chloroplastic
MQTL5.1	LOC112800936	protein TWIN LOV 1
MQTL5.1	LOC112800928	SNF1-related protein kinase regulatory subunit gamma-1-like
MQTL5.1	LOC112800956	tetratricopeptide repeat protein 38
MQTL5.1	LOC112800963	thioredoxin H2
MQTL5.1	LOC112800965	thioredoxin H-type 2-like
MQTL5.1	LOC112800977	wall-associated receptor kinase-like 20
MQTL5.2	LOC112801177	60S acidic ribosomal protein P2A
MQTL5.2	LOC112801178	ABC transporter B family member 26, chloroplastic
MQTL5.2	LOC112801184	cyclase-like protein 2
MQTL5.2	LOC112801183	O-acyltransferase WSD1
MQTL5.2	LOC114927722	pentatricopeptide repeat-containing protein At4g35850, mitochondrial-like
MQTL5.2	LOC112801179	probable proteasome inhibitor
MQTL5.2	LOC112801180	protein CHROMATIN REMODELING 25
MQTL5.2	LOC112799648	protein DETOXIFICATION 29
MQTL5.2	LOC112803430	protein DETOXIFICATION 29-like
MQTL5.2	LOC112801175	protein FAR1-RELATED SEQUENCE 4
MQTL5.2	LOC112803429	protein MAIN-LIKE 1-like
MQTL5.2	LOC114927759	putative protein FAR1-RELATED SEQUENCE 10
MQTL5.2	LOC112803431	shikimate O-hydroxycinnamoyltransferase-like
MQTL5.2	LOC112804399	small nucleolar RNA R71
MQTL5.3	LOC112802151	heat stress transcription factor C-1
MQTL5.3	LOC112802149	indole-3-pyruvate monooxygenase YUCCA2
MQTL5.3	LOC112802152	kinesin-like protein KIN-13B
MQTL5.3	LOC112802145	probable chlorophyll(ide) b reductase NYC1, chloroplastic
MQTL5.3	LOC112802148	probable polyol transporter 6
MQTL5.3	LOC112802144	proline-rich receptor-like protein kinase PERK1
MQTL5.3	LOC112802146	protein CfxQ
MQTL5.3	LOC112803829	protein FAR-RED IMPAIRED RESPONSE 1-like
MQTL5.3	LOC112803828	serine acetyltransferase 5-like
MQTL5.3	LOC112803830	serine/threonine-protein kinase phg2
MQTL5.3	LOC112804230	small nucleolar RNA R71
MQTL5.3	LOC112804891	small nucleolar RNA R71
MQTL5.3	LOC112802142	tRNA(Ile)-lysidine synthase
MQTL5.3	LOC112803827	zinc finger MYM-type protein 1-like
MQTL5.6	LOC112801699	13-hydroxylupanine O-tigloyltransferase
MQTL5.6	LOC112802019	1-aminocyclopropane-1-carboxylate oxidase 1
MQTL5.6	LOC112802033	1-aminocyclopropane-1-carboxylate synthase 7
MQTL5.6	LOC112801738	22.0 kDa class IV heat shock protein
MQTL5.6	LOC112801899	2-hydroxyacyl-CoA lyase-like
MQTL5.6	LOC112802236	2-oxoglutarate dehydrogenase, mitochondrial-like
MQTL5.6	LOC112802085	2-oxoglutarate-Fe(II) type oxidoreductase hxnY
MQTL5.6	LOC112802214	2-oxoisovalerate dehydrogenase subunit beta 1, mitochondrial
MQTL5.6	LOC112802092	30S ribosomal protein S6
MQTL5.6	LOC112799735	3-hydroxyisobutyryl-CoA hydrolase 1
MQTL5.6	LOC112801742	3-hydroxyisobutyryl-CoA hydrolase 1-like
MQTL5.6	LOC112801766	4,5-DOPA dioxygenase extradiol-like
MQTL5.6	LOC112803766	4-O-methyl-glucuronoyl methylesterase 1-like
MQTL5.6	LOC112801962	50S ribosomal protein L12, chloroplastic
MQTL5.6	LOC112801719	65-kDa microtubule-associated protein 3
MQTL5.6	LOC112802177	ABC transporter B family member 28-like
MQTL5.6	LOC112801741	ABC transporter G family member 11
MQTL5.6	LOC112801800	abietadienol/abietadienal oxidase-like
MQTL5.6	LOC112802057	acid phosphatase 1
MQTL5.6	LOC112801891	actin-1
MQTL5.6	LOC112802097	acyl-coenzyme A thioesterase 13
MQTL5.6	LOC112801959	ADP-ribosylation factor 1
MQTL5.6	LOC112801808	alcohol dehydrogenase-like 6
MQTL5.6	LOC112802163	aldehyde dehydrogenase family 2 member C4-like
MQTL5.6	LOC112802111	aldehyde oxidase GLOX1-like
MQTL5.6	LOC112801794	alpha-galactosidase
MQTL5.6	LOC112803687	alpha-galactosidase-like
MQTL5.6	LOC112801774	alpha-ketoglutarate-dependent dioxygenase alkB homolog 6
MQTL5.6	LOC112801929	altered inheritance of mitochondria protein 32
MQTL5.6	LOC112802199	aluminum-activated malate transporter 9
MQTL5.6	LOC112802231	AMSH-like ubiquitin thioesterase 1
MQTL5.6	LOC112802050	AP-4 complex subunit sigma
MQTL5.6	LOC112801732	APO protein 1, chloroplastic
MQTL5.6	LOC112802250	APO protein 3, mitochondrial
MQTL5.6	LOC112802168	ARF guanine-nucleotide exchange factor GNL2-like
MQTL5.6	LOC112802064	arginine--tRNA ligase, chloroplastic/mitochondrial
MQTL5.6	LOC112802040	asparagine--tRNA ligase, cytoplasmic 1
MQTL5.6	LOC112801981	aspartic proteinase-like protein 1
MQTL5.6	LOC112802195	aspartyl protease APCB1
MQTL5.6	LOC112801721	AT-hook motif nuclear-localized protein 6
MQTL5.6	LOC112802051	ATP-dependent 6-phosphofructokinase 3
MQTL5.6	LOC112802186	ATP-dependent Clp protease adapter protein CLPS1, chloroplastic
MQTL5.6	LOC112801718	ATP-dependent Clp protease ATP-binding subunit CLPT1, chloroplastic
MQTL5.6	LOC112801731	ATP-dependent RNA helicase glh-2
MQTL5.6	LOC112802004	auxin response factor 19
MQTL5.6	LOC112802002	auxin response factor 19-like
MQTL5.6	LOC112802116	auxin-responsive protein IAA27
MQTL5.6	LOC112802119	bark storage protein A
MQTL5.6	LOC112801842	beta-glucosidase 12
MQTL5.6	LOC112801834	beta-glucosidase 12-like
MQTL5.6	LOC112801984	beta-glucuronosyltransferase GlcAT14A-like
MQTL5.6	LOC112802000	biotin carboxylase 1, chloroplastic
MQTL5.6	LOC112803767	blue-light photoreceptor PHR2-like
MQTL5.6	LOC112799783	BON1-associated protein 2-like
MQTL5.6	LOC112801714	box C/D snoRNA protein 1
MQTL5.6	LOC112801946	bromodomain-containing protein 4
MQTL5.6	LOC112802224	caffeoylshikimate esterase
MQTL5.6	LOC112802207	carbon catabolite repressor protein 4 homolog 5
MQTL5.6	LOC112802110	casein kinase 1-like protein 3
MQTL5.6	LOC112801815	CDT1-like protein a, chloroplastic
MQTL5.6	LOC112802096	cell division protein FtsY homolog, chloroplastic
MQTL5.6	LOC112802182	cell number regulator 2-like
MQTL5.6	LOC112801759	chloride channel protein CLC-c
MQTL5.6	LOC112801730	chlorophyll a-b binding protein CP26, chloroplastic
MQTL5.6	LOC112801973	chloroplast envelope membrane protein
MQTL5.6	LOC114927699	chromo domain-containing protein LHP1-like
MQTL5.6	LOC112801967	cinnamoyl-CoA reductase-like SNL6
MQTL5.6	LOC112801717	cleavage and polyadenylation specificity factor subunit 1
MQTL5.6	LOC112801733	CLP protease regulatory subunit CLPX1, mitochondrial
MQTL5.6	LOC112802226	CRM-domain containing factor CFM3, chloroplastic/mitochondrial
MQTL5.6	LOC112802102	CRS2-associated factor 1, chloroplastic
MQTL5.6	LOC112801832	cyanogenic beta-glucosidase
MQTL5.6	LOC112802125	cyclin-dependent kinase F-1
MQTL5.6	LOC112801936	cyclin-dependent protein kinase inhibitor SMR6-like
MQTL5.6	LOC112801995	cycloartenol synthase-like
MQTL5.6	LOC112802017	cytidine deaminase 1
MQTL5.6	LOC112799768	cytidine deaminase 1-like
MQTL5.6	LOC112803642	cytochrome P450 704C1
MQTL5.6	LOC112801954	DEAD-box ATP-dependent RNA helicase 46
MQTL5.6	LOC112801708	DEAD-box ATP-dependent RNA helicase 7
MQTL5.6	LOC112802201	dehydrin DHN3
MQTL5.6	LOC112801937	denticleless protein homolog A
MQTL5.6	LOC112802036	deoxyhypusine synthase
MQTL5.6	LOC112803735	disease resistance protein RML1A-like
MQTL5.6	LOC112801817	disease resistance protein RPP5
MQTL5.6	LOC112802160	DNA mismatch repair protein MSH7-like
MQTL5.6	LOC112801860	DNA repair protein XRCC3 homolog
MQTL5.6	LOC112801866	DNA-binding protein RHL1
MQTL5.6	LOC112801869	dolichyl-diphosphooligosaccharide--protein glycosyltransferase subunit STT3B
MQTL5.6	LOC112802136	dynein light chain 1, cytoplasmic-like
MQTL5.6	LOC112802107	E3 ubiquitin-protein ligase ATL42
MQTL5.6	LOC112801871	E3 ubiquitin-protein ligase RING1-like
MQTL5.6	LOC112801897	elongation factor Ts, mitochondrial
MQTL5.6	LOC112801709	embryo-specific protein ATS3B
MQTL5.6	LOC112801723	enolase
MQTL5.6	LOC112802008	ethanolamine-phosphate cytidylyltransferase
MQTL5.6	LOC112803847	ethylene-responsive transcription factor ERF119
MQTL5.6	LOC112802101	ethylene-responsive transcription factor TINY-like
MQTL5.6	LOC112801879	eukaryotic translation initiation factor 3 subunit J
MQTL5.6	LOC112801767	extradiol ring-cleavage dioxygenase
MQTL5.6	LOC112803781	F-box protein At1g22220-like
MQTL5.6	LOC112803798	F-box protein At5g07610-like
MQTL5.6	LOC112803842	F-box/kelch-repeat protein At3g23880
MQTL5.6	LOC112803681	F-box/kelch-repeat protein At3g23880-like
MQTL5.6	LOC112802001	FCS-Like Zinc finger 15
MQTL5.6	LOC112801885	ferredoxin-thioredoxin reductase, variable chain
MQTL5.6	LOC112802179	fe-S cluster assembly factor HCF101, chloroplastic
MQTL5.6	LOC112803791	G patch domain-containing protein 11-like
MQTL5.6	LOC112802052	general transcription and DNA repair factor IIH subunit TFB5
MQTL5.6	LOC112802062	glucan endo-1,3-beta-glucosidase 13
MQTL5.6	LOC112801916	glucuronokinase 1
MQTL5.6	LOC112803790	glutamate synthase [NADH], amyloplastic-like
MQTL5.6	LOC112802049	glutathione hydrolase 3
MQTL5.6	LOC112803837	glycine-rich cell wall structural protein 1
MQTL5.6	LOC112803812	glycine-rich RNA-binding protein GRP1A-like
MQTL5.6	LOC112801948	glycosyltransferase BC10
MQTL5.6	LOC112802090	golgin candidate 1
MQTL5.6	LOC112801921	golgin candidate 6
MQTL5.6	LOC112803762	heat stress transcription factor A-8-like
MQTL5.6	LOC112801934	heterogeneous nuclear ribonucleoprotein 1
MQTL5.6	LOC112802073	hexokinase-1
MQTL5.6	LOC112799791	histone H2A.Z-specific chaperone CHZ1-like
MQTL5.6	LOC112801775	histone-lysine N-methyltransferase ASHH3
MQTL5.6	LOC112802238	histone-lysine N-methyltransferase SETD1A
MQTL5.6	LOC112801727	hypersensitive-induced response protein 4
MQTL5.6	LOC112799755	inactive protein RESTRICTED TEV MOVEMENT 2
MQTL5.6	LOC112802047	inositol oxygenase 2
MQTL5.6	LOC112802046	inositol oxygenase 4
MQTL5.6	LOC112801952	isocitrate dehydrogenase [NADP]
MQTL5.6	LOC112801706	isoflavone-7-O-methyltransferase 9
MQTL5.6	LOC112801712	K(+) efflux antiporter 5
MQTL5.6	LOC112801886	katanin p80 WD40 repeat-containing subunit B1 homolog
MQTL5.6	LOC112799804	keratin-associated protein 10-4
MQTL5.6	LOC112802217	kinesin-like protein KIN-14K
MQTL5.6	LOC112802262	kinesin-like protein NACK1
MQTL5.6	LOC112801848	kunitz trypsin inhibitor 2
MQTL5.6	LOC112801833	kunitz-type elastase inhibitor BrEI
MQTL5.6	LOC112802093	lachrymatory-factor synthase
MQTL5.6	LOC112802109	lactoylglutathione lyase GLX1
MQTL5.6	LOC112802171	leucine-rich repeat extensin-like protein 4
MQTL5.6	LOC112802187	lipase member M
MQTL5.6	LOC112801939	LOB domain-containing protein 25
MQTL5.6	LOC112802215	LOB domain-containing protein 41
MQTL5.6	LOC112801729	LRR receptor-like serine/threonine-protein kinase GSO1
MQTL5.6	LOC112801804	LRR receptor-like serine/threonine-protein kinase HSL2
MQTL5.6	LOC112799770	lupeol synthase-like
MQTL5.6	LOC112802196	lysine-specific histone demethylase 1 homolog 1
MQTL5.6	LOC112801986	magnesium transporter MRS2-11, chloroplastic-like
MQTL5.6	LOC112801898	mediator of RNA polymerase II transcription subunit 33B
MQTL5.6	LOC112802043	meiotic nuclear division protein 1 homolog
MQTL5.6	LOC112801895	methionyl-tRNA formyltransferase
MQTL5.6	LOC112802006	methyl-CpG-binding domain-containing protein 2
MQTL5.6	LOC112802115	methyltransferase-like protein 5
MQTL5.6	LOC112802220	midasin
MQTL5.6	LOC112801854	miraculin-like
MQTL5.6	LOC112802025	mitochondrial carrier protein CoAc2
MQTL5.6	LOC112801938	mitogen-activated protein kinase kinase 3
MQTL5.6	LOC112802162	multiprotein-bridging factor 1c
MQTL5.6	LOC112802164	multiprotein-bridging factor 1c-like
MQTL5.6	LOC112803793	myb-like protein X
MQTL5.6	LOC112801960	myb-related protein 305-like
MQTL5.6	LOC112801747	NAC domain-containing protein 40
MQTL5.6	LOC112802213	NADH dehydrogenase [ubiquinone] 1 beta subcomplex subunit 10-B
MQTL5.6	LOC112802086	NADP-dependent malic enzyme
MQTL5.6	LOC112802141	NDR1/HIN1-like protein 1
MQTL5.6	LOC112802190	nicotinate phosphoribosyltransferase 1
MQTL5.6	LOC112802106	ninja-family protein mc410
MQTL5.6	LOC112801911	non-specific lipid-transfer protein 2
MQTL5.6	LOC112802278	nuclear poly(A) polymerase 1
MQTL5.6	LOC112801932	nuclear pore complex protein GP210
MQTL5.6	LOC112803810	nucleolar protein 8
MQTL5.6	LOC112803838	nucleolin-like
MQTL5.6	LOC112802180	nudix hydrolase 20, chloroplastic
MQTL5.6	LOC112801943	oleosin 5
MQTL5.6	LOC112801726	pentatricopeptide repeat-containing protein At5g66520-like
MQTL5.6	LOC112801776	peptide chain release factor 1
MQTL5.6	LOC112802284	peptidyl-prolyl cis-trans isomerase FKBP62
MQTL5.6	LOC112803869	peptidyl-prolyl cis-trans isomerase FKBP62-like
MQTL5.6	LOC112801773	peroxidase 47
MQTL5.6	LOC112803664	peroxidase 47-like
MQTL5.6	LOC112801792	peroxidase 65
MQTL5.6	LOC112802121	peroxiredoxin-2B
MQTL5.6	LOC112802129	peroxisomal fatty acid beta-oxidation multifunctional protein AIM1
MQTL5.6	LOC112802015	phospholipase A2-alpha
MQTL5.6	LOC112802288	phosphopantothenoylcysteine decarboxylase
MQTL5.6	LOC112801867	plastid division protein CDP1, chloroplastic
MQTL5.6	LOC112801999	pollen receptor-like kinase 1
MQTL5.6	LOC112801957	polygalacturonase At1g48100
MQTL5.6	LOC112799766	polygalacturonase At1g48100-like
MQTL5.6	LOC112801951	polyribonucleotide nucleotidyltransferase 2, mitochondrial
MQTL5.6	LOC112802252	PR5-like receptor kinase
MQTL5.6	LOC112803779	PRA1 family protein F2-like
MQTL5.6	LOC112801924	pre-rRNA-processing protein ESF2
MQTL5.6	LOC112802061	profilin
MQTL5.6	LOC112803733	profilin-1-like
MQTL5.6	LOC112802060	profilin-4
MQTL5.6	LOC112803698	proline-rich receptor-like protein kinase PERK9
MQTL5.6	LOC112801884	protease Do-like 10, mitochondrial
MQTL5.6	LOC112802081	proteasome subunit beta type-7-B
MQTL5.6	LOC112802030	protein arginine N-methyltransferase 1.1
MQTL5.6	LOC112802032	protein arginine N-methyltransferase 1.1-like
MQTL5.6	LOC112802185	protein ASPARTIC PROTEASE IN GUARD CELL 1
MQTL5.6	LOC112801878	protein BOLA1, chloroplastic
MQTL5.6	LOC112802184	protein CASP
MQTL5.6	LOC112802135	protein CONTINUOUS VASCULAR RING 1
MQTL5.6	LOC112799801	protein CROWDED NUCLEI 4-like
MQTL5.6	LOC112802223	protein CUP-SHAPED COTYLEDON 1
MQTL5.6	LOC112801900	protein DETOXIFICATION 14
MQTL5.6	LOC112802071	protein DETOXIFICATION 51-like
MQTL5.6	LOC112802023	protein EFFECTOR OF TRANSCRIPTION 2
MQTL5.6	LOC112801837	protein GRAVITROPIC IN THE LIGHT 1
MQTL5.6	LOC112803865	protein HEADING DATE 3A-like
MQTL5.6	LOC112802070	protein IQ-DOMAIN 14
MQTL5.6	LOC112801931	protein kinase PVPK-1
MQTL5.6	LOC112802140	protein LIKE COV 1
MQTL5.6	LOC112801913	protein LONGIFOLIA 1-like
MQTL5.6	LOC112803819	protein MAIN-LIKE 1-like
MQTL5.6	LOC112802028	protein NDL1
MQTL5.6	LOC112801809	protein N-lysine methyltransferase METTL21A
MQTL5.6	LOC112801927	protein NRT1/ PTR FAMILY 8.3
MQTL5.6	LOC112802014	protein OSB3, chloroplastic/mitochondrial
MQTL5.6	LOC112802105	protein phosphatase 2C and cyclic nucleotide-binding/kinase domain-containing protein
MQTL5.6	LOC112802198	protein phosphatase PP2A regulatory subunit A
MQTL5.6	LOC112801906	protein PLASTID MOVEMENT IMPAIRED 2
MQTL5.6	LOC112801944	protein RST1
MQTL5.6	LOC112802242	protein SAR DEFICIENT 1
MQTL5.6	LOC112802174	protein SODIUM POTASSIUM ROOT DEFECTIVE 2
MQTL5.6	LOC112802113	protein SPEAR3
MQTL5.6	LOC112803737	protein SUPPRESSOR OF npr1-1, CONSTITUTIVE 1-like
MQTL5.6	LOC112802128	protein tesmin/TSO1-like CXC 5
MQTL5.6	LOC112802095	protein unc-13 homolog
MQTL5.6	LOC112802203	protein YLS3
MQTL5.6	LOC112801720	protein YLS7
MQTL5.6	LOC112802082	putative ABC transporter B family member 8
MQTL5.6	LOC112801778	putative clathrin assembly protein At1g33340
MQTL5.6	LOC112802054	putative dual specificity protein phosphatase DSP8
MQTL5.6	LOC112802120	putative E3 ubiquitin-protein ligase LIN-1
MQTL5.6	LOC112801858	putative GEM-like protein 8
MQTL5.6	LOC112801923	putative glucose-6-phosphate 1-epimerase
MQTL5.6	LOC112801910	putative glutamine amidotransferase GAT1_2.1
MQTL5.6	LOC112801777	putative pentatricopeptide repeat-containing protein At1g12700, mitochondrial
MQTL5.6	LOC112801888	pyruvate kinase, cytosolic isozyme
MQTL5.6	LOC112801908	RAB11-binding protein RELCH
MQTL5.6	LOC112802122	rac-like GTP-binding protein ARAC7
MQTL5.6	LOC112801753	radixin
MQTL5.6	LOC112802157	radixin-like
MQTL5.6	LOC112802100	RAP domain-containing protein, chloroplastic
MQTL5.6	LOC112803674	receptor-like protein 44
MQTL5.6	LOC112802077	receptor-like protein kinase HSL1
MQTL5.6	LOC114927774	receptor-like serine/threonine-protein kinase At4g25390
MQTL5.6	LOC112799799	reticulon-like protein B9
MQTL5.6	LOC112803651	ribonuclease 1-like
MQTL5.6	LOC112799743	ribonuclease MC
MQTL5.6	LOC112799742	ribonuclease S-4-like
MQTL5.6	LOC112799741	ribonuclease S-7-like
MQTL5.6	LOC112802130	rop guanine nucleotide exchange factor 9
MQTL5.6	LOC112802080	senescence/dehydration-associated protein At4g35985, chloroplastic
MQTL5.6	LOC112802035	sericin 1
MQTL5.6	LOC112799780	serine acetyltransferase 3, mitochondrial-like
MQTL5.6	LOC112801754	serine carboxypeptidase-like 17
MQTL5.6	LOC112803638	serine decarboxylase 1-like
MQTL5.6	LOC112801968	serine/threonine-protein kinase BLUS1
MQTL5.6	LOC112803792	serine/threonine-protein kinase-like protein At3g51990
MQTL5.6	LOC112803797	serpin-Z1B-like
MQTL5.6	LOC112799779	serpin-ZX
MQTL5.6	LOC112801972	signal peptidase complex subunit 3B
MQTL5.6	LOC112801949	sirohydrochlorin ferrochelatase, chloroplastic
MQTL5.6	LOC112804644	small nucleolar RNA snoR1
MQTL5.6	LOC112804658	small nucleolar RNA U3
MQTL5.6	LOC112804642	small nucleolar RNA Z43
MQTL5.6	LOC112802094	SNW/SKI-interacting protein A
MQTL5.6	LOC112799771	sodium transporter HKT1
MQTL5.6	LOC112802266	sodium/hydrogen exchanger 3
MQTL5.6	LOC112801883	sphingoid long-chain bases kinase 1
MQTL5.6	LOC112802181	strigolactone esterase D14-like
MQTL5.6	LOC112801698	subtilisin-like protease SBT1.3
MQTL5.6	LOC112801868	succinate--CoA ligase [ADP-forming] subunit alpha-2, mitochondrial-like
MQTL5.6	LOC112799760	SUPPRESSOR OF GAMMA RESPONSE 1-like
MQTL5.6	LOC112802228	synaptotagmin-5
MQTL5.6	LOC112802208	syntaxin-81
MQTL5.6	LOC112801757	T-complex protein 1 subunit gamma
MQTL5.6	LOC112801787	testis-expressed protein 2
MQTL5.6	LOC112799774	tetraspanin-2-like
MQTL5.6	LOC112802016	thioredoxin-like 2, chloroplastic
MQTL5.6	LOC112801994	TORTIFOLIA1-like protein 2
MQTL5.6	LOC112799797	transcription factor BEE 1-like
MQTL5.6	LOC112802117	transcription factor bHLH68
MQTL5.6	LOC112802233	transcription factor MYB21
MQTL5.6	LOC112803759	transcription factor MYB98-like
MQTL5.6	LOC112799786	vacuolar protein sorting-associated protein 55 homolog
MQTL5.6	LOC112801912	vacuolar-sorting protein BRO1-like
MQTL5.6	LOC112802013	venom phosphodiesterase 2
MQTL5.6	LOC112801769	vesicle transport protein SFT2B
MQTL5.6	LOC112802178	VIN3-like protein 1
MQTL5.6	LOC112803852	VQ motif-containing protein 20-like
MQTL5.6	LOC112802286	WAT1-related protein At3g18200
MQTL5.6	LOC112801998	WD repeat-containing protein 36-like
MQTL5.6	LOC112803726	wiskott-Aldrich syndrome protein homolog 1-like
MQTL5.6	LOC112801697	zinc finger BED domain-containing protein RICESLEEPER 2-like
MQTL5.6	LOC112801770	zinc finger CCCH domain-containing protein 13
MQTL5.6	LOC112802240	zinc finger protein BRUTUS
MQTL5.6	LOC112802211	zinc finger protein CONSTANS-LIKE 16
MQTL5.8	LOC112802459	2-methylene-furan-3-one reductase
MQTL5.8	LOC112802512	3-oxo-Delta(4,5)-steroid 5-beta-reductase
MQTL5.8	LOC112802590	60S acidic ribosomal protein P3
MQTL5.8	LOC112802493	ABC transporter F family member 4
MQTL5.8	LOC112802492	aldehyde dehydrogenase family 2 member B7, mitochondrial
MQTL5.8	LOC112802506	alpha-dioxygenase 1
MQTL5.8	LOC112802505	alpha-dioxygenase 1-like
MQTL5.8	LOC112802576	autophagy-related protein 18a
MQTL5.8	LOC112802574	betaine aldehyde dehydrogenase 1, chloroplastic
MQTL5.8	LOC112799834	bidirectional sugar transporter SWEET6b
MQTL5.8	LOC112799832	bidirectional sugar transporter SWEET6b-like
MQTL5.8	LOC112802480	branched-chain-amino-acid aminotransferase-like protein 2
MQTL5.8	LOC112802451	carbonic anhydrase, chloroplastic
MQTL5.8	LOC112802551	CASP-like protein 4A3
MQTL5.8	LOC112799831	CASP-like protein N24
MQTL5.8	LOC112799828	chemocyanin
MQTL5.8	LOC112802527	CRM-domain containing factor CFM2, chloroplastic
MQTL5.8	LOC112802575	cullin-1
MQTL5.8	LOC112802541	cytochrome P450 82A1
MQTL5.8	LOC112802535	cytochrome P450 82A3-like
MQTL5.8	LOC112802467	deoxynucleoside triphosphate triphosphohydrolase SAMHD1 homolog
MQTL5.8	LOC112802503	dolichyl-diphosphooligosaccharide--protein glycosyltransferase subunit 4C
MQTL5.8	LOC112802579	E2F transcription factor-like E2FE
MQTL5.8	LOC112802555	E3 ubiquitin-protein ligase SIS3
MQTL5.8	LOC112802449	eukaryotic peptide chain release factor subunit 1-3
MQTL5.8	LOC112802525	ferredoxin-thioredoxin reductase catalytic chain, chloroplastic
MQTL5.8	LOC112802465	formate dehydrogenase 1, mitochondrial
MQTL5.8	LOC112802582	formin-like protein 8
MQTL5.8	LOC112802457	GDSL esterase/lipase At3g27950
MQTL5.8	LOC112802519	gibberellin-regulated protein 14
MQTL5.8	LOC112802474	glycosyltransferase family 64 protein C4
MQTL5.8	LOC112802483	homeobox-leucine zipper protein HAT5
MQTL5.8	LOC112802530	homoserine dehydrogenase
MQTL5.8	LOC112802448	kinase-interacting family protein
MQTL5.8	LOC112802540	kynurenine--oxoglutarate transaminase
MQTL5.8	LOC112802456	L-aspartate oxidase, chloroplastic
MQTL5.8	LOC112802547	mannose-1-phosphate guanyltransferase alpha
MQTL5.8	LOC112802578	mannose-1-phosphate guanyltransferase alpha-B
MQTL5.8	LOC112802481	methyl-CpG-binding domain-containing protein 9
MQTL5.8	LOC112803934	molybdopterin synthase sulfur carrier subunit-like
MQTL5.8	LOC112802473	nematode resistance protein-like HSPRO2
MQTL5.8	LOC112802566	nucleobase-ascorbate transporter 6
MQTL5.8	LOC112802445	organic cation/carnitine transporter 1-like
MQTL5.8	LOC112802521	pectate lyase
MQTL5.8	LOC114924114	pentatricopeptide repeat-containing protein At2g03880, mitochondrial-like
MQTL5.8	LOC112803955	pentatricopeptide repeat-containing protein At4g22760-like
MQTL5.8	LOC112802470	peptidyl-prolyl cis-trans isomerase CYP38, chloroplastic
MQTL5.8	LOC112802501	phosphoribosylglycinamide formyltransferase, chloroplastic
MQTL5.8	LOC112802466	photosystem I assembly factor PSA3, chloroplastic
MQTL5.8	LOC112802556	polygalacturonase 1 beta-like protein 3
MQTL5.8	LOC112802588	polynucleotide 5'-hydroxyl-kinase NOL9
MQTL5.8	LOC112802495	potassium transporter 8
MQTL5.8	LOC112803936	probable ADP-ribosylation factor GTPase-activating protein AGD15
MQTL5.8	LOC112802560	probable alpha,alpha-trehalose-phosphate synthase [UDP-forming] 9
MQTL5.8	LOC112803961	probable cyclic nucleotide-gated ion channel 16
MQTL5.8	LOC112802444	probable cyclic nucleotide-gated ion channel 20, chloroplastic
MQTL5.8	LOC112802563	probable inactive receptor kinase At2g26730
MQTL5.8	LOC112802443	probable LRR receptor-like serine/threonine-protein kinase At1g05700
MQTL5.8	LOC112802520	probable pectate lyase 3
MQTL5.8	LOC112802453	protease Do-like 1, chloroplastic
MQTL5.8	LOC112802471	proteasome subunit beta type-3-A
MQTL5.8	LOC112802509	protein ALTERED XYLOGLUCAN 4-like
MQTL5.8	LOC112802439	protein argonaute 1
MQTL5.8	LOC112802529	protein CREG1
MQTL5.8	LOC112802583	protein EDS1
MQTL5.8	LOC112802553	protein EXECUTER 2, chloroplastic
MQTL5.8	LOC112802464	protein farnesyltransferase subunit beta
MQTL5.8	LOC112802589	protein FLOWERING LOCUS D
MQTL5.8	LOC112802573	protein JINGUBANG
MQTL5.8	LOC112802458	protein KINESIN LIGHT CHAIN-RELATED 2
MQTL5.8	LOC112803942	protein MAIN-LIKE 2-like
MQTL5.8	LOC112802546	protein NRT1/ PTR FAMILY 5.8
MQTL5.8	LOC112802528	putative pentatricopeptide repeat-containing protein At5g37570
MQTL5.8	LOC112803950	putative uncharacterized protein DDB_G0289263
MQTL5.8	LOC112803947	receptor-like kinase TMK4
MQTL5.8	LOC112802476	replication protein A 70 kDa DNA-binding subunit C-like
MQTL5.8	LOC112802497	RING-H2 finger protein ATL46
MQTL5.8	LOC112802550	serine/threonine/tyrosine-protein kinase HT1
MQTL5.8	LOC112802468	serine/threonine-protein kinase STY13
MQTL5.8	LOC112803943	serine/threonine-protein phosphatase 7 long form homolog
MQTL5.8	LOC112799836	spermidine synthase 2
MQTL5.8	LOC112802568	succinate dehydrogenase subunit 7B, mitochondrial
MQTL5.8	LOC112802440	sucrose synthase 7
MQTL5.8	LOC112802587	TORTIFOLIA1-like protein 3
MQTL5.8	LOC112802558	transcription factor bHLH162
MQTL5.8	LOC112799833	transcription factor bHLH51-like
MQTL5.8	LOC112799838	transcription factor MYB35
MQTL5.8	LOC112802452	transmembrane protein 18
MQTL5.8	LOC112802581	two-component response regulator ARR5
MQTL5.8	LOC112804795	U6 spliceosomal RNA
MQTL5.8	LOC112802559	U-box domain-containing protein 18
MQTL5.8	LOC112802569	UDP-glycosyltransferase 74B1
MQTL5.8	LOC112802544	vesicle transport protein GOT1
MQTL5.8	LOC112802498	WAT1-related protein At3g28050
MQTL5.8	LOC112802516	xyloglucan glycosyltransferase 4
MQTL5.8	LOC112802524	zinc finger AN1 domain-containing stress-associated protein 12
MQTL5.8	LOC112802489	zinc transporter 1
MQTL6.2	LOC112695204	arachin Ahy-3-like
MQTL6.2	LOC112695209	mitochondrial import inner membrane translocase subunit TIM44-2
MQTL6.2	LOC112695203	11S globulin
MQTL6.2	LOC112695229	11S globulin subunit beta
MQTL6.2	LOC112695199	U-box domain-containing protein 3
MQTL6.2	LOC112695213	pumilio homolog 23
MQTL6.2	LOC112695220	subtilisin-like protease SBT1.5
MQTL6.2	LOC112695234	ankyrin repeat-containing protein At5g02620
MQTL6.2	LOC112695193	protein CUP-SHAPED COTYLEDON 3
MQTL6.2	LOC112695196	putative lysine-specific demethylase JMJ16
MQTL6.2	LOC112695197	probable arabinose 5-phosphate isomerase
MQTL6.2	LOC112695198	protein LIGHT-DEPENDENT SHORT HYPOCOTYLS 4
MQTL6.2	LOC112695205	TOM1-like protein 2
MQTL6.2	LOC112695210	pentatricopeptide repeat-containing protein At4g01570
MQTL6.2	LOC112695211	pre-mRNA-splicing factor SLU7
MQTL6.2	LOC112695212	RING-H2 finger protein ATL3
MQTL6.2	LOC112695215	pectinesterase 3
MQTL6.2	LOC112695218	translation initiation factor eIF-2B subunit alpha
MQTL6.2	LOC112695221	ethylene-responsive transcription factor RAP2-12
MQTL6.2	LOC112695222	phosphoinositide phosphatase SAC2
MQTL6.2	LOC112695223	filaggrin
MQTL6.2	LOC112695224	alpha-ketoglutarate-dependent dioxygenase AlkB homolog
MQTL6.2	LOC112695226	potassium transporter 5
MQTL6.2	LOC112695228	linoleate 13S-lipoxygenase 3-1, chloroplastic
MQTL6.2	LOC112695230	ion channel CASTOR
MQTL6.2	LOC112695231	la-related protein 6B
MQTL6.5	LOC112695665	ABC transporter B family member 21
MQTL6.5	LOC112695323	abscisic acid receptor PYL9
MQTL6.5	LOC112695479	acyl carrier protein 1, chloroplastic
MQTL6.5	LOC112695667	acyl transferase 4-like
MQTL6.5	LOC112695528	acyl-CoA-binding domain-containing protein 4
MQTL6.5	LOC112695471	acyltransferase-like protein At1g54570, chloroplastic
MQTL6.5	LOC112695706	ADP-ribosylation factor
MQTL6.5	LOC112698072	agamous-like MADS-box protein AGL62
MQTL6.5	LOC112695516	aminopeptidase P2
MQTL6.5	LOC112695427	ammonium transporter 3 member 3
MQTL6.5	LOC112695638	anaphase-promoting complex subunit 13
MQTL6.5	LOC112695415	ankyrin homolog
MQTL6.5	LOC112695394	ankyrin repeat domain-containing protein 13C
MQTL6.5	LOC112698013	anthranilate N-methyltransferase
MQTL6.5	LOC112695595	AP-3 complex subunit mu
MQTL6.5	LOC112805250	aquaporin PIP1-1-like
MQTL6.5	LOC112695262	arachin Ahy-3-like
MQTL6.5	LOC112695623	aspartic proteinase
MQTL6.5	LOC112695307	aspartyl protease family protein 2
MQTL6.5	LOC112695374	AT-hook motif nuclear-localized protein 14
MQTL6.5	LOC112695377	AT-hook motif nuclear-localized protein 20
MQTL6.5	LOC112695240	ATPase 10, plasma membrane-type
MQTL6.5	LOC112695607	ATP-citrate synthase alpha chain protein 2
MQTL6.5	LOC112695539	ATP-dependent Clp protease proteolytic subunit-related protein 3, chloroplastic
MQTL6.5	LOC112805226	ATP-dependent DNA helicase PIF1-like
MQTL6.5	LOC112695489	autophagy-related protein 18h
MQTL6.5	LOC112695299	auxin response factor 9
MQTL6.5	LOC112695655	auxin-responsive protein IAA30
MQTL6.5	LOC112695247	B3 domain-containing protein Os03g0120900
MQTL6.5	LOC112695502	basic 7S globulin 2
MQTL6.5	LOC112695344	basic endochitinase
MQTL6.5	LOC112695460	benzyl alcohol O-benzoyltransferase
MQTL6.5	LOC112698050	benzyl alcohol O-benzoyltransferase-like
MQTL6.5	LOC112695553	bidirectional sugar transporter SWEET17
MQTL6.5	LOC112695481	bifunctional 3-dehydroquinate dehydratase/shikimate dehydrogenase, chloroplastic
MQTL6.5	LOC112695785	bifunctional epoxide hydrolase 2
MQTL6.5	LOC112695289	bifunctional fucokinase/fucose pyrophosphorylase
MQTL6.5	LOC112695812	bifunctional protein FolD 2
MQTL6.5	LOC112695703	boron transporter 1
MQTL6.5	LOC112695496	branched-chain-amino-acid aminotransferase-like protein 2
MQTL6.5	LOC112695746	bZIP transcription factor 53
MQTL6.5	LOC112695792	caffeoylshikimate esterase
MQTL6.5	LOC112695287	calcium-binding protein KIC
MQTL6.5	LOC112805208	calmodulin-binding protein 60 D-like
MQTL6.5	LOC112695734	calponin homology domain-containing protein DDB_G0272472
MQTL6.5	LOC112695745	calvin cycle protein CP12-2, chloroplastic
MQTL6.5	LOC112695850	CASP-like protein 1E1
MQTL6.5	LOC112695641	cathepsin B-like protease 2
MQTL6.5	LOC112695503	cation/calcium exchanger 5
MQTL6.5	LOC112695270	CDPK-related kinase 3
MQTL6.5	LOC112695543	cell cycle checkpoint control protein RAD9A
MQTL6.5	LOC112695327	cell division control protein 2 homolog B
MQTL6.5	LOC112695765	cellulose synthase-like protein D5
MQTL6.5	LOC112695675	chaperone protein DnaJ
MQTL6.5	LOC112695657	chitinase 10
MQTL6.5	LOC112695322	chitinase domain-containing protein 1
MQTL6.5	LOC112695246	chlorophyll a-b binding protein 7, chloroplastic
MQTL6.5	LOC112695686	chorismate synthase, chloroplastic
MQTL6.5	LOC112805189	cingulin-like protein 1
MQTL6.5	LOC112695372	c-Myc-binding protein homolog
MQTL6.5	LOC112805188	coiled-coil domain-containing protein SCD2-like
MQTL6.5	LOC112695258	conserved oligomeric Golgi complex subunit 4
MQTL6.5	LOC112695741	cytochrome c oxidase subunit 5C
MQTL6.5	LOC112695728	DEAD-box ATP-dependent RNA helicase 24
MQTL6.5	LOC112695637	DEAD-box ATP-dependent RNA helicase 3, chloroplastic
MQTL6.5	LOC112695737	DELLA protein RGL1-like
MQTL6.5	LOC112695454	DNA damage-repair/toleration protein DRT102
MQTL6.5	LOC112695750	DNA mismatch repair protein MSH6
MQTL6.5	LOC112695521	DNA polymerase zeta catalytic subunit
MQTL6.5	LOC112695749	DNA replication licensing factor MCM7
MQTL6.5	LOC112695288	DNA-directed RNA polymerase III subunit RPC10
MQTL6.5	LOC112695771	dnaJ homolog subfamily B member 7
MQTL6.5	LOC112695755	dnaJ protein ERDJ3B
MQTL6.5	LOC112695293	dof zinc finger protein DOF2.5
MQTL6.5	LOC112695809	dol-P-Man:Man(5)GlcNAc(2)-PP-Dol alpha-1,3-mannosyltransferase
MQTL6.5	LOC112695550	dormancy-associated protein homolog 3
MQTL6.5	LOC112695472	double-stranded RNA-binding protein 2
MQTL6.5	LOC112695416	E3 ubiquitin protein ligase DRIP2
MQTL6.5	LOC112695338	ethylene-responsive transcription factor 11-like
MQTL6.5	LOC112695342	eukaryotic translation initiation factor 1A
MQTL6.5	LOC112695787	exocyst complex component SEC15B
MQTL6.5	LOC112695572	exonuclease DPD1, chloroplastic/mitochondrial
MQTL6.5	LOC112695340	exosome complex component RRP41 homolog
MQTL6.5	LOC112695300	exportin-2
MQTL6.5	LOC112695383	exportin-4
MQTL6.5	LOC112695544	F-actin-capping protein subunit alpha
MQTL6.5	LOC112695405	F-box protein At5g03970
MQTL6.5	LOC112695564	F-box protein PP2-B15
MQTL6.5	LOC112695565	F-box protein PP2-B15-like
MQTL6.5	LOC112695343	F-box/kelch-repeat protein At3g61590
MQTL6.5	LOC112695563	F-box/LRR-repeat protein 3
MQTL6.5	LOC112695411	flowering locus K homology domain
MQTL6.5	LOC112695722	flowering time control protein FCA
MQTL6.5	LOC112695723	fructokinase-like 1, chloroplastic
MQTL6.5	LOC112695624	G patch domain-containing protein 8
MQTL6.5	LOC112695707	galactinol synthase 1
MQTL6.5	LOC112695761	GATA transcription factor 15
MQTL6.5	LOC112695574	GATA transcription factor 16
MQTL6.5	LOC112695425	GDP-mannose 3,5-epimerase 2
MQTL6.5	LOC112695366	GDSL esterase/lipase LTL1
MQTL6.5	LOC112695412	general transcriptional corepressor trfA
MQTL6.5	LOC112695357	germin-like protein subfamily 1 member 15
MQTL6.5	LOC112695643	glucose-1-phosphate adenylyltransferase large subunit 1
MQTL6.5	LOC112698077	glutaredoxin-C11-like
MQTL6.5	LOC112695494	glutathione synthetase, chloroplastic
MQTL6.5	LOC114927805	glycine-rich cell wall structural protein-like
MQTL6.5	LOC112805201	glycine-rich RNA-binding protein GRP1A-like
MQTL6.5	LOC112695605	glycogen synthase kinase-3 homolog MsK-1
MQTL6.5	LOC112695597	Golgi apparatus membrane protein-like protein ECHIDNA
MQTL6.5	LOC112695408	GRF1-interacting factor 1
MQTL6.5	LOC112695810	heat shock factor-binding protein
MQTL6.5	LOC112695537	heavy metal-associated isoprenylated plant protein 35
MQTL6.5	LOC112695545	heparan-alpha-glucosaminide N-acetyltransferase
MQTL6.5	LOC112695264	heterogeneous nuclear ribonucleoprotein Q
MQTL6.5	LOC112695347	hevamine-A-like
MQTL6.5	LOC112805241	histidine kinase CKI1-like
MQTL6.5	LOC112698053	histidine-containing phosphotransfer protein 1
MQTL6.5	LOC112695486	histone H2AX
MQTL6.5	LOC112695312	histone-lysine N-methyltransferase ATX3
MQTL6.5	LOC112695738	histone-lysine N-methyltransferase EZA1
MQTL6.5	LOC112695398	histone-lysine N-methyltransferase SUVR4-like
MQTL6.5	LOC112695626	hydrophobic protein LTI6A
MQTL6.5	LOC112695329	hydroquinone glucosyltransferase
MQTL6.5	LOC112695591	importin subunit alpha-4
MQTL6.5	LOC112695602	inactive glucose-6-phosphate 1-dehydrogenase 4, chloroplastic
MQTL6.5	LOC112695789	indole-3-acetic acid-induced protein ARG2
MQTL6.5	LOC112695404	inositol phosphorylceramide glucuronosyltransferase 1
MQTL6.5	LOC112695332	jasmonoyl--L-amino acid synthetase JAR4
MQTL6.5	LOC112695495	kinesin-like protein KIN-1
MQTL6.5	LOC112695770	kinesin-like protein KIN-14I
MQTL6.5	LOC112695664	kinetochore protein NUF2 homolog
MQTL6.5	LOC112695767	L10-interacting MYB domain-containing protein
MQTL6.5	LOC112695585	laccase-13
MQTL6.5	LOC112695423	light-inducible protein CPRF2
MQTL6.5	LOC112695716	long chain acyl-CoA synthetase 1
MQTL6.5	LOC112695533	luminal-binding protein 5
MQTL6.5	LOC112695306	lysine-specific demethylase JMJ25
MQTL6.5	LOC112695644	mannan endo-1,4-beta-mannosidase 4
MQTL6.5	LOC112695820	MATH domain and coiled-coil domain-containing protein At3g58210
MQTL6.5	LOC112695421	mediator of RNA polymerase II transcription subunit 14
MQTL6.5	LOC112695846	membrane-anchored ubiquitin-fold protein 3
MQTL6.5	LOC112695333	mitochondrial adenine nucleotide transporter ADNT1
MQTL6.5	LOC112695337	mitochondrial carrier protein MTM1
MQTL6.5	LOC112695515	mitogen-activated protein kinase kinase kinase NPK1
MQTL6.5	LOC112695835	monothiol glutaredoxin-S1
MQTL6.5	LOC112695845	monothiol glutaredoxin-S11
MQTL6.5	LOC112695836	monothiol glutaredoxin-S6-like
MQTL6.5	LOC112805257	mucin-5B-like
MQTL6.5	LOC112695447	multisubstrate pseudouridine synthase 7
MQTL6.5	LOC112695852	myosin heavy chain IB
MQTL6.5	LOC112695406	myosin-11-like
MQTL6.5	LOC112805262	NAC domain-containing protein 91-like
MQTL6.5	LOC112695797	NADH dehydrogenase [ubiquinone] iron-sulfur protein 5-B
MQTL6.5	LOC112695508	NADPH-dependent aldehyde reductase 1, chloroplastic
MQTL6.5	LOC112695257	NDR1/HIN1-like protein 12
MQTL6.5	LOC112695583	nicotianamine synthase
MQTL6.5	LOC112695769	nicotinamide adenine dinucleotide transporter 1, chloroplastic
MQTL6.5	LOC112695715	nifU-like protein 1, chloroplastic
MQTL6.5	LOC112695704	nitrogen regulatory protein P-II homolog
MQTL6.5	LOC112695559	NKAP family protein
MQTL6.5	LOC112695725	nodal modulator 1
MQTL6.5	LOC112695615	nuclear envelope-associated protein 2
MQTL6.5	LOC112695506	nuclear transcription factor Y subunit C-9
MQTL6.5	LOC112695799	nucleolar protein 16
MQTL6.5	LOC112695238	O-fucosyltransferase 36
MQTL6.5	LOC112695292	ORM1-like protein 2
MQTL6.5	LOC112695642	paladin
MQTL6.5	LOC112695714	patatin-like protein 2
MQTL6.5	LOC112695418	pathogenesis-related protein PR-4
MQTL6.5	LOC112695630	pectin acetylesterase 12
MQTL6.5	LOC112695650	pectin acetylesterase 3
MQTL6.5	LOC112695561	pectinesterase
MQTL6.5	LOC112695793	pectinesterase inhibitor 6
MQTL6.5	LOC112698059	pectinesterase-like
MQTL6.5	LOC112805196	pentatricopeptide repeat-containing protein At3g05340
MQTL6.5	LOC112695674	peptide chain release factor 1
MQTL6.5	LOC112695670	peptide chain release factor 1-like
MQTL6.5	LOC112695831	peptide chain release factor APG3, chloroplastic
MQTL6.5	LOC112695580	peptide chain release factor PrfB2, chloroplastic
MQTL6.5	LOC112695439	peptide-N(4)-(N-acetyl-beta-glucosaminyl)asparagine amidase
MQTL6.5	LOC112695378	peptidyl-prolyl cis-trans isomerase CYP19-3
MQTL6.5	LOC112695648	peptidyl-prolyl cis-trans isomerase CYP20-3, chloroplastic
MQTL6.5	LOC112695397	peroxisome biogenesis protein 12
MQTL6.5	LOC112695399	peroxygenase
MQTL6.5	LOC112695381	phosphoenolpyruvate carboxylase kinase 2
MQTL6.5	LOC112695492	phosphoglycerate mutase-like protein AT74
MQTL6.5	LOC112695316	phospholipase A1 PLIP1, chloroplastic
MQTL6.5	LOC112695632	phytochrome A
MQTL6.5	LOC112805193	piezo-type mechanosensitive ion channel homolog
MQTL6.5	LOC112695701	polygalacturonase At1g48100
MQTL6.5	LOC112695604	polygalacturonase At1g48100-like
MQTL6.5	LOC112695822	potassium transporter 5-like
MQTL6.5	LOC112695660	proline--tRNA ligase, cytoplasmic
MQTL6.5	LOC112695459	proteasome subunit beta type-4
MQTL6.5	LOC112695345	protein ABIL1
MQTL6.5	LOC112695596	psbP domain-containing protein 1, chloroplastic
MQTL6.5	LOC112695662	PSME3-interacting protein
MQTL6.5	LOC112695678	pto-interacting protein 1
MQTL6.5	LOC112695586	rab9 effector protein with kelch motifs
MQTL6.5	LOC112695538	rapid alkalinization factor
MQTL6.5	LOC112695281	ras-related protein RABA3
MQTL6.5	LOC112805190	receptor-like cytosolic serine/threonine-protein kinase RBK2
MQTL6.5	LOC112695733	receptor-like serine/threonine-protein kinase ALE2
MQTL6.5	LOC112695414	renalase
MQTL6.5	LOC112695497	replication protein A 70 kDa DNA-binding subunit C-like
MQTL6.5	LOC112695313	replication stress response regulator SDE2
MQTL6.5	LOC112695536	respiratory burst oxidase homolog protein B
MQTL6.5	LOC112695633	rhicadhesin receptor
MQTL6.5	LOC112695269	rho GTPase-activating protein 5
MQTL6.5	LOC112695321	rhodanese-like domain-containing protein 4, chloroplastic
MQTL6.5	LOC112805252	RING-H2 finger protein ATL5
MQTL6.5	LOC112695457	rubredoxin
MQTL6.5	LOC112695610	S-adenosylmethionine synthase 1
MQTL6.5	LOC112695731	salivary glue protein Sgs-3-like
MQTL6.5	LOC112695424	sec-independent protein translocase protein TATA, chloroplastic
MQTL6.5	LOC112695685	short-chain dehydrogenase reductase 3b
MQTL6.5	LOC112695691	short-chain dehydrogenase reductase 3b-like
MQTL6.5	LOC112695504	signal peptidase complex subunit 3B
MQTL6.5	LOC112695370	single-stranded DNA-binding protein WHY2, mitochondrial
MQTL6.5	LOC112695277	SKP1-like protein 11
MQTL6.5	LOC112695476	sodium/hydrogen exchanger 1
MQTL6.5	LOC112695252	soluble inorganic pyrophosphatase 1
MQTL6.5	LOC112695829	spermatogenesis-associated protein 20
MQTL6.5	LOC112695757	splicing factor 3B subunit 1-like
MQTL6.5	LOC112695679	squamosa promoter-binding-like protein 1
MQTL6.5	LOC112695726	stachyose synthase
MQTL6.5	LOC112695727	stachyose synthase-like
MQTL6.5	LOC112698071	stigma-specific STIG1-like protein 1
MQTL6.5	LOC112695851	stress response protein NST1
MQTL6.5	LOC112695526	sucrose nonfermenting 4-like protein
MQTL6.5	LOC112695778	sucrose synthase 2
MQTL6.5	LOC112695518	SUMO-activating enzyme subunit 1A
MQTL6.5	LOC112695477	superoxide dismutase [Cu-Zn]
MQTL6.5	LOC112695713	SWR1-complex protein 4
MQTL6.5	LOC112695542	tafazzin
MQTL6.5	LOC112695805	thiamine pyrophosphokinase 1
MQTL6.5	LOC112695295	threonine--tRNA ligase, mitochondrial 1
MQTL6.5	LOC112695522	TMV resistance protein N
MQTL6.5	LOC112695567	topless-related protein 3
MQTL6.5	LOC112695478	trafficking protein particle complex subunit 6B
MQTL6.5	LOC112695653	transcription factor APG
MQTL6.5	LOC112695294	transcription repressor MYB6-like
MQTL6.5	LOC112695635	translation initiation factor IF-2
MQTL6.5	LOC112695807	translocator protein homolog
MQTL6.5	LOC112695636	transmembrane protein 184A
MQTL6.5	LOC112695446	trihelix transcription factor GTL2
MQTL6.5	LOC112695336	tubulin gamma-1 chain
MQTL6.5	LOC112695255	two-component response regulator-like APRR9
MQTL6.5	LOC112695668	two-pore potassium channel 5
MQTL6.5	LOC112695790	U1 small nuclear ribonucleoprotein A
MQTL6.5	LOC112695791	U3 small nucleolar RNA-associated protein 14
MQTL6.5	LOC112695284	U-box domain-containing protein 43
MQTL6.5	LOC112695752	universal stress protein A-like protein
MQTL6.5	LOC112695796	universal stress protein PHOS34
MQTL6.5	LOC112695308	UV-stimulated scaffold protein A homolog
MQTL6.5	LOC112695375	vacuolar protein sorting-associated protein 32 homolog 2
MQTL6.5	LOC112695354	violaxanthin de-epoxidase, chloroplastic
MQTL6.5	LOC112695599	WAT1-related protein At1g09380
MQTL6.5	LOC112695821	wee1-like protein kinase
MQTL6.5	LOC112695729	WRKY transcription factor 23
MQTL6.5	LOC112695613	zeaxanthin epoxidase, chloroplastic-like
MQTL6.5	LOC112805221	zinc finger BED domain-containing protein RICESLEEPER 2-like
MQTL6.5	LOC112695832	zinc finger CCCH domain-containing protein 32
MQTL6.5	LOC112695849	zinc finger protein CONSTANS-LIKE 13
MQTL6.5	LOC112695527	zinc finger protein GAI-ASSOCIATED FACTOR 1
MQTL7.5	LOC112703791	3-isopropylmalate dehydrogenase, chloroplastic
MQTL7.5	LOC112703624	ABC transporter G family member 10-like
MQTL7.5	LOC112703683	acidic endochitinase-like
MQTL7.5	LOC112703808	ACT domain-containing protein ACR11-like
MQTL7.5	LOC112703731	acyl-protein thioesterase 2
MQTL7.5	LOC112703644	adenylosuccinate synthetase 2, chloroplastic
MQTL7.5	LOC112703648	ankyrin repeat-containing protein At5g02620
MQTL7.5	LOC112703652	aquaporin TIP2-1
MQTL7.5	LOC112703819	aspartyl protease family protein At5g10770-like
MQTL7.5	LOC112703802	ATPase 9, plasma membrane-type
MQTL7.5	LOC112703640	basic leucine zipper 61
MQTL7.5	LOC112703728	boron transporter 4
MQTL7.5	LOC112703792	BRCA1-associated protein
MQTL7.5	LOC112703833	calcium-transporting ATPase 9, plasma membrane-type
MQTL7.5	LOC112703778	chaperone protein DnaJ
MQTL7.5	LOC112703634	chromatin remodeling protein EBS
MQTL7.5	LOC112703807	cinnamoyl-CoA reductase 1-like
MQTL7.5	LOC112703730	cytochrome c oxidase subunit 5b-2, mitochondrial-like
MQTL7.5	LOC112703824	D-3-phosphoglycerate dehydrogenase 2, chloroplastic-like
MQTL7.5	LOC112703752	DCC family protein At1g52590, chloroplastic
MQTL7.5	LOC112704162	dehydration-responsive element-binding protein 3-like
MQTL7.5	LOC112704171	deSI-like protein At4g17486
MQTL7.5	LOC112703672	dynein light chain 1, cytoplasmic
MQTL7.5	LOC112704159	early nodulin-like protein 1
MQTL7.5	LOC112703757	embryo-specific protein ATS3B
MQTL7.5	LOC112703820	ent-kaurene oxidase, chloroplastic
MQTL7.5	LOC112701697	EPIDERMAL PATTERNING FACTOR-like protein 8
MQTL7.5	LOC112703611	epidermis-specific secreted glycoprotein EP1
MQTL7.5	LOC112703754	ethylene-responsive transcription factor WIN1
MQTL7.5	LOC112701700	fasciclin-like arabinogalactan protein 3
MQTL7.5	LOC112703694	FCS-Like Zinc finger 10
MQTL7.5	LOC112703614	folate synthesis bifunctional protein, mitochondrial
MQTL7.5	LOC112703782	formamidopyrimidine-DNA glycosylase-like
MQTL7.5	LOC112703811	galactoside 2-alpha-L-fucosyltransferase
MQTL7.5	LOC112703586	gamma-glutamyl hydrolase 2
MQTL7.5	LOC112703609	GEM-like protein 2
MQTL7.5	LOC112703711	gibberellin 3-beta-dioxygenase 1-like
MQTL7.5	LOC112703767	glucan endo-1,3-beta-glucosidase 14
MQTL7.5	LOC112701681	glutamate receptor 2.5-like
MQTL7.5	LOC112703803	Golgi SNAP receptor complex member 1-1-like
MQTL7.5	LOC112703764	G-type lectin S-receptor-like serine/threonine-protein kinase SD2-5
MQTL7.5	LOC112703669	homeobox-leucine zipper protein GLABRA 2
MQTL7.5	LOC112703622	increased DNA methylation 1
MQTL7.5	LOC112703710	katanin p60 ATPase-containing subunit A1
MQTL7.5	LOC112703678	kinesin-like protein KIN-13B
MQTL7.5	LOC112703815	lamin-like protein
MQTL7.5	LOC112703732	lys-63-specific deubiquitinase BRCC36
MQTL7.5	LOC112703582	malonyl CoA-acyl carrier protein transacylase-like
MQTL7.5	LOC112703806	metal transporter Nramp6
MQTL7.5	LOC112703768	methyl-CpG-binding domain-containing protein 11
MQTL7.5	LOC112703686	methyltransferase-like protein 22
MQTL7.5	LOC112701674	olee1-like protein
MQTL7.5	LOC112703661	peroxisome biogenesis protein 2
MQTL7.5	LOC112703653	photosynthetic NDH subunit of subcomplex B 3, chloroplastic
MQTL7.5	LOC112703715	plastidic ATP/ADP-transporter
MQTL7.5	LOC112703650	proteinaceous RNase P 1, chloroplastic/mitochondrial
MQTL7.5	LOC112703783	PTI1-like tyrosine-protein kinase At3g15890
MQTL7.5	LOC112703774	PX domain-containing protein EREX
MQTL7.5	LOC112703689	regulator of telomere elongation helicase 1 homolog
MQTL7.5	LOC112703751	RHOMBOID-like protein 5
MQTL7.5	LOC112703801	ribonuclease 3-like protein 1
MQTL7.5	LOC112703647	RNA exonuclease 4
MQTL7.5	LOC112703716	root phototropism protein 3
MQTL7.5	LOC112703670	rop guanine nucleotide exchange factor 12
MQTL7.5	LOC112704150	sirohydrochlorin ferrochelatase, chloroplastic-like
MQTL7.5	LOC112704587	small nucleolar RNA R71
MQTL7.5	LOC112703780	SNF1-related protein kinase regulatory subunit gamma-like PV42a
MQTL7.5	LOC112703633	sodium/calcium exchanger NCL
MQTL7.5	LOC112704161	tetraketide alpha-pyrone reductase 1
MQTL7.5	LOC112703773	topless-related protein 1
MQTL7.5	LOC112703620	TPR repeat-containing thioredoxin TTL1
MQTL8.1	LOC112708045	abscisic acid receptor PYL9
MQTL8.1	LOC112708149	acetolactate synthase 3, chloroplastic
MQTL8.1	LOC112708483	acyl-coenzyme A thioesterase 13-like
MQTL8.1	LOC112708170	adenylate kinase 4
MQTL8.1	LOC112705487	ADP-ribosylation factor GTPase-activating protein AGD1
MQTL8.1	LOC112708183	anthranilate phosphoribosyltransferase, chloroplastic
MQTL8.1	LOC112707968	aspartic proteinase Asp1
MQTL8.1	LOC112707988	aspartic proteinase nepenthesin-1
MQTL8.1	LOC112708062	aspartyl protease family protein 2
MQTL8.1	LOC112708128	bidirectional sugar transporter SWEET10
MQTL8.1	LOC112708056	calcineurin B-like protein 7
MQTL8.1	LOC112708019	calcium-dependent protein kinase SK5
MQTL8.1	LOC112708247	chlorophyll a-b binding protein P4, chloroplastic
MQTL8.1	LOC112708089	chromophore lyase CRL, chloroplastic
MQTL8.1	LOC112708018	CLPTM1-like membrane protein cnrB
MQTL8.1	LOC112708117	coiled-coil domain-containing protein SCD2
MQTL8.1	LOC112708248	cyclic dof factor 3
MQTL8.1	LOC112705482	cysteine-rich receptor-like protein kinase 26
MQTL8.1	LOC112708497	dCTP pyrophosphatase 1
MQTL8.1	LOC112708049	DEAD-box ATP-dependent RNA helicase 31
MQTL8.1	LOC112708031	defensin-like protein 1
MQTL8.1	LOC112708120	developmental regulatory protein wetA-like
MQTL8.1	LOC112707941	DNA topoisomerase 3-alpha
MQTL8.1	LOC112708080	dof zinc finger protein DOF3.7
MQTL8.1	LOC112708112	dual specificity protein phosphatase PHS1
MQTL8.1	LOC112708055	dynamin-related protein 5A-like
MQTL8.1	LOC112707950	elongation factor 1-gamma
MQTL8.1	LOC112708004	elongation factor 4-like
MQTL8.1	LOC112708158	exocyst complex component EXO70B1
MQTL8.1	LOC112707944	farnesylcysteine lyase
MQTL8.1	LOC112707973	fatty acid amide hydrolase
MQTL8.1	LOC112708213	formin-like protein 20
MQTL8.1	LOC112708219	galactoside 2-alpha-L-fucosyltransferase
MQTL8.1	LOC112708184	glutaredoxin-C1
MQTL8.1	LOC112708093	glycosyl hydrolase 5 family protein
MQTL8.1	LOC112708136	heavy metal-associated isoprenylated plant protein 7
MQTL8.1	LOC112708197	heparanase-like protein 1
MQTL8.1	LOC112708135	HVA22-like protein e
MQTL8.1	LOC112708072	laccase-6-like
MQTL8.1	LOC112707957	lipase-like PAD4
MQTL8.1	LOC112708125	mitochondrial import inner membrane translocase subunit TIM8
MQTL8.1	LOC112708074	myb-related protein 308
MQTL8.1	LOC112705458	nitrate regulatory gene2 protein-like
MQTL8.1	LOC112708147	nuclear transcription factor Y subunit C-1
MQTL8.1	LOC112708132	omega-hydroxypalmitate O-feruloyl transferase
MQTL8.1	LOC112708081	ORM1-like protein 3
MQTL8.1	LOC112708005	oxysterol-binding protein-related protein 1B
MQTL8.1	LOC112708494	palmitoyl-acyl carrier protein thioesterase, chloroplastic
MQTL8.1	LOC112708032	patellin-3
MQTL8.1	LOC112708064	pentatricopeptide repeat-containing protein At3g62890
MQTL8.1	LOC112708094	phosphatidylinositol transfer protein 3
MQTL8.1	LOC112708190	plant intracellular Ras-group-related LRR protein 7
MQTL8.1	LOC112708236	potassium transporter 5
MQTL8.1	LOC112708501	potassium transporter 5-like
MQTL8.1	LOC112705466	POU domain, class 3, transcription factor 3-A
MQTL8.1	LOC112708199	pre-mRNA-splicing factor ATP-dependent RNA helicase DEAH10
MQTL8.1	LOC112707952	psbP domain-containing protein 2, chloroplastic
MQTL8.1	LOC112708073	pyridoxine/pyridoxamine 5'-phosphate oxidase 2
MQTL8.1	LOC112708009	respiratory burst oxidase homolog protein C
MQTL8.1	LOC112708193	reticulocalbin-1
MQTL8.1	LOC112708042	rhodanese-like domain-containing protein 4, chloroplastic
MQTL8.1	LOC112708165	ribonuclease J
MQTL8.1	LOC112708034	ribonuclease TUDOR 1
MQTL8.1	LOC112708129	RNA pseudouridine synthase 7
MQTL8.1	LOC112708496	septum-promoting GTP-binding protein 1-like
MQTL8.1	LOC112708107	signal recognition particle subunit SRP68
MQTL8.1	LOC112708198	SNAP25 homologous protein SNAP33
MQTL8.1	LOC112708159	SNF1-related protein kinase regulatory subunit gamma-1
MQTL8.1	LOC112708155	snurportin-1
MQTL8.1	LOC112708134	SWI/SNF complex subunit SWI3A
MQTL8.1	LOC112708021	tetratricopeptide repeat protein 27 homolog
MQTL8.1	LOC112705493	thioredoxin X, chloroplastic-like
MQTL8.1	LOC112708241	thioredoxin-like 1-2, chloroplastic
[truncated: 2,026 more rows]
